# Supplementary material for: Ethyl 2-acetoxy­methyl-1-phenyl­sulfonyl-1H-indole-3-carboxyl­ate
Source: Acta Crystallogr Sect E Struct Rep Online. 2009 Aug 8;65(Pt 9):o2069. doi: 10.1107/S1600536809029985 (PMC2970018; doi:10.1107/S1600536809029985)
Supplement: Supplementary file 1 [file e-65-o2069-sup1.cif]

##############################################################################
###                                                                        ###
###        Electronic paper (Acta Crystallographica Section E)             ###
###                                                                        ###
##############################################################################
#                                                                            #
# This CIF contains the data in a paper accepted for publication in Acta     #
# Crystallographica Section E. It conforms to the requirements of Notes      #
# for Authors for Section E, and has been peer reviewed under the auspices   #
# of the IUCr Commission on Journals.                                        #
#                                                                            #
# Full details of the Crystallographic Information File format               #
# are given in the paper "The Crystallographic Information File (CIF):       #
# a New Standard Archive File for Crystallography" by S. R. Hall, F. H.      #
# Allen and I. D. Brown [Acta Cryst. (1991), A47, 655-685].                  #
#                                                                            #
# The current version of the core CIF dictionary is obtainable from          #
# ftp://ftp.iucr.org/pub/cif_core.dic. The current version number is 2.4.    #
#                                                                            #
# Software is freely available for graphical display of the structure(s) in  #
# this CIF.  For information consult the CIF home page http://www.iucr.org/  #
# cif/home.html                                                              #
#                                                                            #
# This file may be used for bona fide research purposes within the           #
# scientific community so long as proper attribution is given to the journal # 
# article from which it was obtained.                                        #
#                                                                            #
##############################################################################
                                             
data_global
_audit_creation_method     SHELXL97
_journal_date_recd_electronic     2009-07-26
_journal_date_accepted     2009-07-28
_journal_name_full     'Acta Crystallographica, Section E'
_journal_year     2009
_journal_volume     65
_journal_issue      9
_journal_page_first     o2069
_journal_page_last     o2069
_journal_paper_category     QO
_journal_coeditor_code     GK2226
_publ_contact_author_name     'V. Manivannan'
_publ_contact_author_address
;
Department of Research and Development,
PRIST University,
Vallam,
Thanjavur - 613 403,
Tamil Nadu,
India.
;
_publ_contact_author_email     'manivan_1999@yahoo.com'
_publ_contact_author_fax     ?
_publ_contact_author_phone     '04426187785'
_publ_section_title
;
Ethyl 2-acetoxymethyl-1-phenylsulfonyl-1<i>H</i>-indole-3-carboxylate
;
loop_
    _publ_author_name
    _publ_author_address
    'B. Gunasekaran'
;
Department of Physics,
AMET University,
Kanathur, Chennai 603 112,
India
;
    'Radhakrishnan Sureshbabu'
;
Department of Organic Chemistry,
University of Madras,
Guindy Campus,
Chennai 600 025,
India
;
    'A. K. Mohanakrishnan'
;
Department of Organic Chemistry,
University of Madras,
Guindy Campus,
Chennai 600 025,
India
;
    'G. Chakkaravarthi'
;
Department of Physics,
CPCL Polytechnic College,
Chennai 600 068,
India
;
    'V. Manivannan'
;
Department of Research and Development,
PRIST University,
Vallam,
Thanjavur 613 403,
Tamil Nadu,
India
;
_publ_section_synopsis     .
data_I
_audit_creation_method     SHELXL-97
_chemical_name_systematic
;
Ethyl 2-acetoxymethyl-1-phenylsulfonyl-1<i>H</i>-indole-3-carboxylate
;
_chemical_name_common     ?
_chemical_formula_moiety     'C20 H19 N O6 S'
_chemical_formula_sum     'C20 H19 N O6 S'
_chemical_formula_iupac     'C20 H19 N O6 S'
_chemical_formula_weight     401.42
_chemical_melting_point     ?
_symmetry_cell_setting     orthorhombic
_symmetry_space_group_name_H-M     'P b c a'
_symmetry_space_group_name_Hall     '-P 2ac 2ab'
loop_
    _symmetry_equiv_pos_as_xyz
    'x, y, z'
    '-x+1/2, -y, z+1/2'
    'x+1/2, -y+1/2, -z'
    '-x, y+1/2, -z+1/2'
    '-x, -y, -z'
    'x-1/2, y, -z-1/2'
    '-x-1/2, y-1/2, z'
    'x, -y-1/2, z-1/2'
_cell_length_a     18.9097(6)
_cell_length_b     7.9737(2)
_cell_length_c     24.7877(7)
_cell_angle_alpha     90.00
_cell_angle_beta     90.00
_cell_angle_gamma     90.00
_cell_volume     3737.50(18)
_cell_formula_units_Z     8
_cell_measurement_reflns_used     6552
_cell_measurement_theta_min     2.65
_cell_measurement_theta_max     27.1
_cell_measurement_temperature     295(2)
_exptl_crystal_description     'block'
_exptl_crystal_colour     'colourless'
_exptl_crystal_size_max     0.25
_exptl_crystal_size_mid     0.20
_exptl_crystal_size_min     0.20
_exptl_crystal_density_diffrn     1.427
_exptl_crystal_density_meas     ?
_exptl_crystal_density_method     'not measured'
_exptl_crystal_F_000     1680
_exptl_absorpt_coefficient_mu     0.212
_exptl_absorpt_correction_type     'multi-scan'
_exptl_absorpt_process_details     '(SADABS; Sheldrick, 1996)'
_exptl_absorpt_correction_T_min     0.9490
_exptl_absorpt_correction_T_max     0.9589
_exptl_special_details
;
;
_diffrn_ambient_temperature     295(2)
_diffrn_radiation_type     MoK\a
_diffrn_radiation_wavelength     0.71073
_diffrn_radiation_source     'fine-focus sealed tube'
_diffrn_radiation_monochromator     graphite
_diffrn_measurement_device_type     'Bruker APEXII CCD'
_diffrn_measurement_method     '\w and \f'
_diffrn_detector_area_resol_mean     0
_diffrn_reflns_number     28247
_diffrn_reflns_av_R_equivalents     0.0306
_diffrn_reflns_av_sigmaI/netI     0.0296
_diffrn_reflns_theta_min     1.96
_diffrn_reflns_theta_max     31.61
_diffrn_reflns_theta_full     25.00
_diffrn_measured_fraction_theta_max     0.922
_diffrn_measured_fraction_theta_full     0.966
_diffrn_reflns_limit_h_min     -27
_diffrn_reflns_limit_h_max     20
_diffrn_reflns_limit_k_min     -11
_diffrn_reflns_limit_k_max     8
_diffrn_reflns_limit_l_min     -36
_diffrn_reflns_limit_l_max     36
_diffrn_standards_number     ?
_diffrn_standards_interval_count     0
_diffrn_standards_interval_time     0
_diffrn_standards_decay_%     0
_refine_special_details
;
;
_reflns_number_total     5788
_reflns_number_gt     3533
_reflns_threshold_expression     I>2\s(I)
_refine_ls_structure_factor_coef     Fsqd
_refine_ls_matrix_type     full
_refine_ls_R_factor_all     0.0923
_refine_ls_R_factor_gt     0.0510
_refine_ls_wR_factor_gt     0.1275
_refine_ls_wR_factor_ref     0.1528
_refine_ls_goodness_of_fit_ref     1.011
_refine_ls_restrained_S_all     1.011
_refine_ls_number_reflns     5788
_refine_ls_number_parameters     255
_refine_ls_number_restraints     0
_refine_ls_hydrogen_treatment     constr
_refine_ls_weighting_scheme     calc
_refine_ls_weighting_details
         'calc w=1/[\s^2^(Fo^2^)+(0.0697P)^2^+1.0858P] where P=(Fo^2^+2Fc^2^)/3'
_atom_sites_solution_hydrogens     geom
_atom_sites_solution_primary     direct
_atom_sites_solution_secondary     difmap
_refine_ls_shift/su_max     0.000
_refine_ls_shift/su_mean     0.000
_refine_diff_density_max     0.275
_refine_diff_density_min     -0.347
_refine_ls_extinction_method     none
_refine_ls_extinction_coef     ?
loop_
    _atom_type_symbol
    _atom_type_description
    _atom_type_scat_dispersion_real
    _atom_type_scat_dispersion_imag
    _atom_type_scat_source
    'C' 'C' 0.0033 0.0016
                         'International Tables Vol C Tables 4.2.6.8 and 6.1.1.4'
    'H' 'H' 0.0000 0.0000
                         'International Tables Vol C Tables 4.2.6.8 and 6.1.1.4'
    'N' 'N' 0.0061 0.0033
                         'International Tables Vol C Tables 4.2.6.8 and 6.1.1.4'
    'O' 'O' 0.0106 0.0060
                         'International Tables Vol C Tables 4.2.6.8 and 6.1.1.4'
    'S' 'S' 0.1246 0.1234
                         'International Tables Vol C Tables 4.2.6.8 and 6.1.1.4'
_computing_data_collection     'APEX2 (Bruker, 2004)'
_computing_cell_refinement     'SAINT (Bruker, 2004)'
_computing_data_reduction     'SAINT (Bruker, 2004)'
_computing_structure_solution     'SHELXS97 (Sheldrick, 2008)'
_computing_structure_refinement     'SHELXL97 (Sheldrick, 2008)'
_computing_molecular_graphics     'PLATON (Spek, 2009)'
_computing_publication_material     'SHELXL97 (Sheldrick, 2008)'
loop_
    _atom_site_type_symbol
    _atom_site_label
    _atom_site_fract_x
    _atom_site_fract_y
    _atom_site_fract_z
    _atom_site_U_iso_or_equiv
    _atom_site_adp_type
    _atom_site_calc_flag
    _atom_site_refinement_flags
    _atom_site_occupancy
    _atom_site_disorder_assembly
    _atom_site_disorder_group
    C C1 0.68111(9) 0.2922(2) 0.13401(7) 0.0409(4) Uani d . 1 . .
    C C2 0.66359(10) 0.3751(3) 0.18121(7) 0.0483(4) Uani d . 1 . .
    H H2 0.6165 0.3879 0.1913 0.058 Uiso calc R 1 . .
    C C3 0.71703(11) 0.4382(3) 0.21287(8) 0.0541(5) Uani d . 1 . .
    H H3 0.7062 0.4961 0.2444 0.065 Uiso calc R 1 . .
    C C4 0.78647(11) 0.4159(3) 0.19792(9) 0.0558(5) Uani d . 1 . .
    H H4 0.8224 0.4567 0.2199 0.067 Uiso calc R 1 . .
    C C5 0.80341(11) 0.3345(3) 0.15112(9) 0.0552(5) Uani d . 1 . .
    H H5 0.8506 0.3214 0.1413 0.066 Uiso calc R 1 . .
    C C6 0.75066(11) 0.2720(3) 0.11846(8) 0.0483(4) Uani d . 1 . .
    H H6 0.7617 0.2170 0.0865 0.058 Uiso calc R 1 . .
    C C7 0.60056(10) 0.4924(2) 0.03978(6) 0.0428(4) Uani d . 1 . .
    C C8 0.66197(11) 0.4833(3) 0.00964(7) 0.0541(5) Uani d . 1 . .
    H H8 0.6895 0.3868 0.0088 0.065 Uiso calc R 1 . .
    C C9 0.68026(13) 0.6250(3) -0.01919(8) 0.0637(6) Uani d . 1 . .
    H H9 0.7214 0.6239 -0.0397 0.076 Uiso calc R 1 . .
    C C10 0.63942(13) 0.7675(3) -0.01839(8) 0.0625(6) Uani d . 1 . .
    H H10 0.6535 0.8601 -0.0385 0.075 Uiso calc R 1 . .
    C C11 0.57857(12) 0.7761(3) 0.01128(7) 0.0525(5) Uani d . 1 . .
    H H11 0.5511 0.8729 0.0114 0.063 Uiso calc R 1 . .
    C C12 0.55875(10) 0.6358(2) 0.04138(6) 0.0430(4) Uani d . 1 . .
    C C13 0.49985(10) 0.6010(2) 0.07648(6) 0.0413(4) Uani d . 1 . .
    C C14 0.50652(9) 0.4409(2) 0.09542(6) 0.0404(4) Uani d . 1 . .
    C C15 0.44401(11) 0.7252(3) 0.08755(7) 0.0494(5) Uani d . 1 . .
    C C16 0.33828(13) 0.7855(4) 0.13344(13) 0.0798(8) Uani d . 1 . .
    H H16A 0.3227 0.8383 0.1002 0.096 Uiso calc R 1 . .
    H H16B 0.3533 0.8727 0.1582 0.096 Uiso calc R 1 . .
    C C17 0.28112(17) 0.6899(4) 0.15688(15) 0.1048(11) Uani d . 1 . .
    H H17A 0.2638 0.6106 0.1309 0.157 Uiso calc R 1 . .
    H H17B 0.2436 0.7644 0.1671 0.157 Uiso calc R 1 . .
    H H17C 0.2980 0.6313 0.1882 0.157 Uiso calc R 1 . .
    C C18 0.45723(10) 0.3415(3) 0.12950(7) 0.0471(4) Uani d . 1 . .
    H H18A 0.4095 0.3849 0.1262 0.057 Uiso calc R 1 . .
    H H18B 0.4573 0.2250 0.1182 0.057 Uiso calc R 1 . .
    C C19 0.45014(11) 0.2553(3) 0.22036(8) 0.0537(5) Uani d . 1 . .
    C C20 0.48239(14) 0.2728(4) 0.27501(9) 0.0738(7) Uani d . 1 . .
    H H20A 0.4577 0.2020 0.3001 0.111 Uiso calc R 1 . .
    H H20B 0.4789 0.3874 0.2866 0.111 Uiso calc R 1 . .
    H H20C 0.5312 0.2403 0.2735 0.111 Uiso calc R 1 . .
    N N1 0.56802(8) 0.37097(19) 0.07288(6) 0.0430(3) Uani d . 1 . .
    O O1 0.56787(8) 0.10956(18) 0.12805(7) 0.0627(4) Uani d . 1 . .
    O O2 0.64517(9) 0.13016(19) 0.04850(6) 0.0663(4) Uani d . 1 . .
    O O3 0.44205(10) 0.8600(2) 0.06699(8) 0.0857(6) Uani d . 1 . .
    O O4 0.39629(8) 0.6727(2) 0.12256(6) 0.0641(4) Uani d . 1 . .
    O O5 0.48159(7) 0.35577(17) 0.18482(5) 0.0502(3) Uani d . 1 . .
    O O6 0.40269(11) 0.1643(3) 0.20854(7) 0.0913(6) Uani d . 1 . .
    S S1 0.61405(3) 0.20341(6) 0.09468(2) 0.04808(15) Uani d . 1 . .
loop_
    _atom_site_aniso_label
    _atom_site_aniso_U_11
    _atom_site_aniso_U_22
    _atom_site_aniso_U_33
    _atom_site_aniso_U_12
    _atom_site_aniso_U_13
    _atom_site_aniso_U_23
    C1 0.0439(9) 0.0323(10) 0.0464(8) 0.0010(7) -0.0041(7) 0.0052(7)
    C2 0.0451(10) 0.0481(12) 0.0516(9) 0.0023(9) 0.0002(8) 0.0016(8)
    C3 0.0603(12) 0.0513(13) 0.0508(10) -0.0009(10) -0.0050(9) -0.0036(9)
    C4 0.0541(12) 0.0504(13) 0.0631(11) -0.0073(9) -0.0138(9) 0.0040(9)
    C5 0.0441(10) 0.0516(13) 0.0698(12) -0.0025(9) 0.0003(9) 0.0104(10)
    C6 0.0504(10) 0.0405(12) 0.0541(9) 0.0027(8) 0.0030(8) 0.0026(8)
    C7 0.0524(10) 0.0400(11) 0.0359(7) -0.0054(8) -0.0076(7) -0.0011(7)
    C8 0.0604(12) 0.0565(13) 0.0454(9) -0.0010(10) 0.0001(8) -0.0051(9)
    C9 0.0693(14) 0.0767(17) 0.0452(10) -0.0160(12) 0.0061(9) -0.0028(10)
    C10 0.0826(15) 0.0570(15) 0.0478(10) -0.0208(12) -0.0024(10) 0.0080(9)
    C11 0.0728(13) 0.0397(12) 0.0450(9) -0.0074(9) -0.0084(9) 0.0026(8)
    C12 0.0551(10) 0.0391(11) 0.0348(7) -0.0054(8) -0.0106(7) -0.0035(7)
    C13 0.0491(10) 0.0381(10) 0.0366(7) -0.0010(8) -0.0114(7) -0.0010(7)
    C14 0.0420(9) 0.0404(11) 0.0389(8) -0.0030(7) -0.0104(7) 0.0011(7)
    C15 0.0537(11) 0.0463(13) 0.0482(9) 0.0039(9) -0.0120(8) 0.0002(8)
    C16 0.0608(14) 0.0734(19) 0.1053(19) 0.0158(13) 0.0051(14) -0.0091(15)
    C17 0.084(2) 0.087(2) 0.144(3) 0.0024(17) 0.0415(19) -0.005(2)
    C18 0.0438(9) 0.0490(12) 0.0485(9) -0.0053(8) -0.0103(7) 0.0048(8)
    C19 0.0529(11) 0.0520(13) 0.0562(10) -0.0001(10) 0.0086(9) 0.0086(9)
    C20 0.0858(17) 0.0825(18) 0.0532(11) -0.0016(14) 0.0033(11) 0.0150(12)
    N1 0.0468(8) 0.0363(9) 0.0459(7) -0.0002(6) -0.0071(6) 0.0036(6)
    O1 0.0561(8) 0.0387(9) 0.0933(11) -0.0070(6) -0.0113(8) 0.0163(7)
    O2 0.0780(10) 0.0467(9) 0.0743(9) 0.0083(7) -0.0106(8) -0.0226(7)
    O3 0.0919(13) 0.0588(12) 0.1065(14) 0.0256(10) 0.0135(11) 0.0258(10)
    O4 0.0605(9) 0.0577(10) 0.0741(9) 0.0132(7) 0.0094(7) 0.0034(8)
    O5 0.0545(8) 0.0515(8) 0.0445(6) -0.0091(6) -0.0059(6) 0.0084(6)
    O6 0.0865(12) 0.1080(15) 0.0792(11) -0.0482(12) 0.0073(10) 0.0148(11)
    S1 0.0519(3) 0.0306(3) 0.0617(3) 0.0003(2) -0.0106(2) -0.0024(2)
_geom_special_details
;
;
loop_
    _geom_bond_atom_site_label_1
    _geom_bond_atom_site_label_2
    _geom_bond_site_symmetry_2
    _geom_bond_distance
    _geom_bond_publ_flag
    C1 C6 . 1.380(3) ?
    C1 C2 . 1.384(3) ?
    C1 S1 . 1.7492(18) ?
    C2 C3 . 1.375(3) ?
    C2 H2 . 0.9300 ?
    C3 C4 . 1.376(3) ?
    C3 H3 . 0.9300 ?
    C4 C5 . 1.367(3) ?
    C4 H4 . 0.9300 ?
    C5 C6 . 1.378(3) ?
    C5 H5 . 0.9300 ?
    C6 H6 . 0.9300 ?
    C7 C8 . 1.383(3) ?
    C7 C12 . 1.390(3) ?
    C7 N1 . 1.411(2) ?
    C8 C9 . 1.380(3) ?
    C8 H8 . 0.9300 ?
    C9 C10 . 1.374(4) ?
    C9 H9 . 0.9300 ?
    C10 C11 . 1.367(3) ?
    C10 H10 . 0.9300 ?
    C11 C12 . 1.396(3) ?
    C11 H11 . 0.9300 ?
    C12 C13 . 1.440(3) ?
    C13 C14 . 1.366(3) ?
    C13 C15 . 1.473(3) ?
    C14 N1 . 1.406(2) ?
    C14 C18 . 1.487(3) ?
    C15 O3 . 1.190(3) ?
    C15 O4 . 1.320(2) ?
    C16 O4 . 1.444(3) ?
    C16 C17 . 1.445(4) ?
    C16 H16A . 0.9700 ?
    C16 H16B . 0.9700 ?
    C17 H17A . 0.9600 ?
    C17 H17B . 0.9600 ?
    C17 H17C . 0.9600 ?
    C18 O5 . 1.451(2) ?
    C18 H18A . 0.9700 ?
    C18 H18B . 0.9700 ?
    C19 O6 . 1.190(3) ?
    C19 O5 . 1.331(2) ?
    C19 C20 . 1.492(3) ?
    C20 H20A . 0.9600 ?
    C20 H20B . 0.9600 ?
    C20 H20C . 0.9600 ?
    N1 S1 . 1.6838(16) ?
    O1 S1 . 1.4166(15) ?
    O2 S1 . 1.4136(16) ?
loop_
    _geom_angle_atom_site_label_1
    _geom_angle_atom_site_label_2
    _geom_angle_atom_site_label_3
    _geom_angle_site_symmetry_1
    _geom_angle_site_symmetry_3
    _geom_angle
    _geom_angle_publ_flag
    C6 C1 C2 . . 121.34(17) ?
    C6 C1 S1 . . 119.21(14) ?
    C2 C1 S1 . . 119.39(14) ?
    C3 C2 C1 . . 118.77(18) ?
    C3 C2 H2 . . 120.6 ?
    C1 C2 H2 . . 120.6 ?
    C2 C3 C4 . . 120.01(19) ?
    C2 C3 H3 . . 120.0 ?
    C4 C3 H3 . . 120.0 ?
    C5 C4 C3 . . 120.91(19) ?
    C5 C4 H4 . . 119.5 ?
    C3 C4 H4 . . 119.5 ?
    C4 C5 C6 . . 120.04(19) ?
    C4 C5 H5 . . 120.0 ?
    C6 C5 H5 . . 120.0 ?
    C5 C6 C1 . . 118.91(18) ?
    C5 C6 H6 . . 120.5 ?
    C1 C6 H6 . . 120.5 ?
    C8 C7 C12 . . 122.42(18) ?
    C8 C7 N1 . . 130.14(18) ?
    C12 C7 N1 . . 107.44(16) ?
    C9 C8 C7 . . 116.6(2) ?
    C9 C8 H8 . . 121.7 ?
    C7 C8 H8 . . 121.7 ?
    C10 C9 C8 . . 121.9(2) ?
    C10 C9 H9 . . 119.1 ?
    C8 C9 H9 . . 119.1 ?
    C11 C10 C9 . . 121.5(2) ?
    C11 C10 H10 . . 119.3 ?
    C9 C10 H10 . . 119.3 ?
    C10 C11 C12 . . 118.2(2) ?
    C10 C11 H11 . . 120.9 ?
    C12 C11 H11 . . 120.9 ?
    C7 C12 C11 . . 119.40(18) ?
    C7 C12 C13 . . 107.40(16) ?
    C11 C12 C13 . . 133.20(19) ?
    C14 C13 C12 . . 108.42(16) ?
    C14 C13 C15 . . 129.06(18) ?
    C12 C13 C15 . . 122.52(17) ?
    C13 C14 N1 . . 108.09(16) ?
    C13 C14 C18 . . 129.45(17) ?
    N1 C14 C18 . . 122.22(16) ?
    O3 C15 O4 . . 123.1(2) ?
    O3 C15 C13 . . 123.3(2) ?
    O4 C15 C13 . . 113.56(17) ?
    O4 C16 C17 . . 108.4(2) ?
    O4 C16 H16A . . 110.0 ?
    C17 C16 H16A . . 110.0 ?
    O4 C16 H16B . . 110.0 ?
    C17 C16 H16B . . 110.0 ?
    H16A C16 H16B . . 108.4 ?
    C16 C17 H17A . . 109.5 ?
    C16 C17 H17B . . 109.5 ?
    H17A C17 H17B . . 109.5 ?
    C16 C17 H17C . . 109.5 ?
    H17A C17 H17C . . 109.5 ?
    H17B C17 H17C . . 109.5 ?
    O5 C18 C14 . . 107.23(14) ?
    O5 C18 H18A . . 110.3 ?
    C14 C18 H18A . . 110.3 ?
    O5 C18 H18B . . 110.3 ?
    C14 C18 H18B . . 110.3 ?
    H18A C18 H18B . . 108.5 ?
    O6 C19 O5 . . 122.7(2) ?
    O6 C19 C20 . . 126.1(2) ?
    O5 C19 C20 . . 111.21(19) ?
    C19 C20 H20A . . 109.5 ?
    C19 C20 H20B . . 109.5 ?
    H20A C20 H20B . . 109.5 ?
    C19 C20 H20C . . 109.5 ?
    H20A C20 H20C . . 109.5 ?
    H20B C20 H20C . . 109.5 ?
    C14 N1 C7 . . 108.65(15) ?
    C14 N1 S1 . . 127.94(12) ?
    C7 N1 S1 . . 120.40(13) ?
    C15 O4 C16 . . 116.42(19) ?
    C19 O5 C18 . . 115.88(15) ?
    O2 S1 O1 . . 120.74(10) ?
    O2 S1 N1 . . 106.44(9) ?
    O1 S1 N1 . . 106.73(8) ?
    O2 S1 C1 . . 108.47(9) ?
    O1 S1 C1 . . 109.60(9) ?
    N1 S1 C1 . . 103.45(8) ?
loop_
    _geom_torsion_atom_site_label_1
    _geom_torsion_atom_site_label_2
    _geom_torsion_atom_site_label_3
    _geom_torsion_atom_site_label_4
    _geom_torsion_site_symmetry_1
    _geom_torsion_site_symmetry_2
    _geom_torsion_site_symmetry_3
    _geom_torsion_site_symmetry_4
    _geom_torsion
    _geom_torsion_publ_flag
    C6 C1 C2 C3 . . . . 0.1(3) ?
    S1 C1 C2 C3 . . . . 177.33(15) ?
    C1 C2 C3 C4 . . . . -1.1(3) ?
    C2 C3 C4 C5 . . . . 1.5(3) ?
    C3 C4 C5 C6 . . . . -0.7(3) ?
    C4 C5 C6 C1 . . . . -0.4(3) ?
    C2 C1 C6 C5 . . . . 0.7(3) ?
    S1 C1 C6 C5 . . . . -176.58(15) ?
    C12 C7 C8 C9 . . . . 0.1(3) ?
    N1 C7 C8 C9 . . . . 179.75(17) ?
    C7 C8 C9 C10 . . . . -0.5(3) ?
    C8 C9 C10 C11 . . . . 0.2(3) ?
    C9 C10 C11 C12 . . . . 0.4(3) ?
    C8 C7 C12 C11 . . . . 0.6(3) ?
    N1 C7 C12 C11 . . . . -179.20(14) ?
    C8 C7 C12 C13 . . . . -179.84(16) ?
    N1 C7 C12 C13 . . . . 0.40(18) ?
    C10 C11 C12 C7 . . . . -0.8(3) ?
    C10 C11 C12 C13 . . . . 179.76(18) ?
    C7 C12 C13 C14 . . . . 0.13(18) ?
    C11 C12 C13 C14 . . . . 179.66(18) ?
    C7 C12 C13 C15 . . . . -179.64(15) ?
    C11 C12 C13 C15 . . . . -0.1(3) ?
    C12 C13 C14 N1 . . . . -0.62(18) ?
    C15 C13 C14 N1 . . . . 179.14(16) ?
    C12 C13 C14 C18 . . . . -175.05(16) ?
    C15 C13 C14 C18 . . . . 4.7(3) ?
    C14 C13 C15 O3 . . . . -176.9(2) ?
    C12 C13 C15 O3 . . . . 2.8(3) ?
    C14 C13 C15 O4 . . . . 3.1(3) ?
    C12 C13 C15 O4 . . . . -177.13(16) ?
    C13 C14 C18 O5 . . . . -97.2(2) ?
    N1 C14 C18 O5 . . . . 89.02(19) ?
    C13 C14 N1 C7 . . . . 0.88(18) ?
    C18 C14 N1 C7 . . . . 175.80(14) ?
    C13 C14 N1 S1 . . . . 160.98(12) ?
    C18 C14 N1 S1 . . . . -24.1(2) ?
    C8 C7 N1 C14 . . . . 179.48(17) ?
    C12 C7 N1 C14 . . . . -0.79(18) ?
    C8 C7 N1 S1 . . . . 17.6(2) ?
    C12 C7 N1 S1 . . . . -162.66(12) ?
    O3 C15 O4 C16 . . . . 2.7(3) ?
    C13 C15 O4 C16 . . . . -177.34(18) ?
    C17 C16 O4 C15 . . . . 160.9(2) ?
    O6 C19 O5 C18 . . . . -3.3(3) ?
    C20 C19 O5 C18 . . . . 176.40(18) ?
    C14 C18 O5 C19 . . . . -170.56(16) ?
    C14 N1 S1 O2 . . . . 150.20(15) ?
    C7 N1 S1 O2 . . . . -51.75(15) ?
    C14 N1 S1 O1 . . . . 20.02(18) ?
    C7 N1 S1 O1 . . . . 178.06(13) ?
    C14 N1 S1 C1 . . . . -95.58(16) ?
    C7 N1 S1 C1 . . . . 62.47(14) ?
    C6 C1 S1 O2 . . . . -4.02(18) ?
    C2 C1 S1 O2 . . . . 178.69(15) ?
    C6 C1 S1 O1 . . . . 129.69(16) ?
    C2 C1 S1 O1 . . . . -47.59(17) ?
    C6 C1 S1 N1 . . . . -116.77(15) ?
    C2 C1 S1 N1 . . . . 65.94(16) ?
loop_
    _geom_hbond_atom_site_label_D
    _geom_hbond_atom_site_label_H
    _geom_hbond_atom_site_label_A
    _geom_hbond_site_symmetry_A
    _geom_hbond_distance_DH
    _geom_hbond_distance_HA
    _geom_hbond_distance_DA
    _geom_hbond_angle_DHA
    _geom_hbond_publ_flag
    C2 H2 O5 . 0.93 2.57 3.446(2) 157 Y
    C6 H6 O2 . 0.93 2.50 2.875(3) 105 Y
    C8 H8 O2 . 0.93 2.42 2.993(3) 120 Y
    C11 H11 O3 . 0.93 2.48 3.003(3) 116 Y
    C18 H18A O4 . 0.97 2.31 2.886(3) 117 Y
    C18 H18B O1 . 0.97 2.30 2.793(3) 111 Y
