# Supplementary material for: Ethyl 2-acetoxy­methyl-1-phenyl­sulfonyl-1H-indole-3-carboxyl­ate
Source: Acta Crystallogr Sect E Struct Rep Online. 2009 Aug 8;65(Pt 9):o2069. doi: 10.1107/S1600536809029985 (PMC2970018; doi:10.1107/S1600536809029985)
Supplement: Supplementary file 2 [file e-65-o2069-Isup2.hkl]

#
# h,k,l, Fc-squared, Fo-squared, sigma(Fo-squared) and status flag
#
data_I
_shelx_title ' CSG1 in Pbca'
_shelx_refln_list_code          4
_shelx_F_calc_maximum      352.52
_exptl_crystal_F_000      1680.00
_reflns_d_resolution_high  0.6780
 
loop_
 _symmetry_equiv_pos_as_xyz
 'x, y, z'
 '-x+1/2, -y, z+1/2'
 'x+1/2, -y+1/2, -z'
 '-x, y+1/2, -z+1/2'
 '-x, -y, -z'
 'x-1/2, y, -z-1/2'
 '-x-1/2, y-1/2, z'
 'x, -y-1/2, z-1/2'
 
_cell_length_a    18.9097
_cell_length_b     7.9737
_cell_length_c    24.7877
_cell_angle_alpha  90.000
_cell_angle_beta   90.000
_cell_angle_gamma  90.000
 
_shelx_F_squared_multiplier     1.000
 
loop_
 _refln_index_h
 _refln_index_k
 _refln_index_l
 _refln_F_squared_calc
 _refln_F_squared_meas
 _refln_F_squared_sigma
 _refln_observed_status
   2   0   0    31586.51    22084.04    485.27 o
   4   0   0     4838.58     5113.33     81.34 o
   6   0   0      917.76      879.07     26.48 o
   8   0   0     2617.26     2717.28     45.29 o
  10   0   0      172.16      198.04      8.68 o
  12   0   0      166.64      204.43      9.55 o
  14   0   0       10.40        9.19      5.07 o
  16   0   0      639.71      565.17     29.13 o
  18   0   0     3239.36     3076.72     86.23 o
  20   0   0      296.99      336.75     27.63 o
  22   0   0      293.20      324.32     28.44 o
  24   0   0        4.24       -0.92     16.00 o
  26   0   0        0.94       -6.68     17.61 o
   2   1   0    28100.56    28953.56    430.70 o
   4   1   0     3377.22     3584.59     43.93 o
   6   1   0    16146.18    16094.97    153.47 o
   8   1   0     2808.39     2555.78     26.61 o
  10   1   0      734.34      858.57     22.74 o
  12   1   0      452.69      434.04     14.28 o
  14   1   0      249.87      232.20      7.41 o
  16   1   0     1921.63     1812.54     30.63 o
  18   1   0      223.88      197.19     14.62 o
  20   1   0     1253.65     1205.73     34.40 o
  22   1   0        6.88       18.50     11.08 o
  24   1   0      110.28       90.34     14.69 o
  26   1   0       64.69       82.17     19.11 o
   0   2   0   124270.27   111261.73   1472.81 o
   2   2   0     3640.17     3411.23     38.27 o
   4   2   0     5212.36     5196.49    116.28 o
   6   2   0     4503.50     4511.33     50.49 o
   8   2   0      136.08       99.64      4.57 o
  10   2   0      964.01     1158.50     16.04 o
  12   2   0      913.43      961.88     14.74 o
  14   2   0     2720.25     2652.91     39.50 o
  16   2   0      714.06      648.46     21.55 o
  18   2   0       39.70       34.81      9.85 o
  20   2   0        6.69       -9.14      9.14 o
  22   2   0      101.81      108.69     18.36 o
  24   2   0       10.10       20.79     18.59 o
  26   2   0        4.20      -14.45     14.45 o
   2   3   0     1190.44     1329.49     16.44 o
   4   3   0     4348.86     5300.87     68.55 o
   6   3   0      310.94      260.72     10.60 o
   8   3   0     1458.01     1270.53     16.28 o
  10   3   0      411.62      340.44      9.02 o
  12   3   0     3470.34     3244.01     45.44 o
  14   3   0      252.71      249.11      9.53 o
  16   3   0      942.99      838.50     24.05 o
  18   3   0        1.44       11.76     11.40 o
  20   3   0        9.63       14.95      9.35 o
  22   3   0       10.00       -7.96      9.33 o
  24   3   0        1.75       -7.16     11.05 o
  26   3   0        6.00        9.74     12.35 o
   0   4   0     8893.70    10047.04    153.24 o
   2   4   0     4213.66     5393.12     59.59 o
   4   4   0      604.04      847.64     12.98 o
   6   4   0      220.22      195.19      6.91 o
   8   4   0     3924.13     4183.57     55.93 o
  10   4   0       81.76       82.28      4.34 o
  12   4   0       36.33       24.42      4.52 o
  14   4   0     1783.36     1616.15     26.64 o
  16   4   0       55.10       32.77      8.13 o
  18   4   0        0.74       10.55     12.72 o
  20   4   0       15.70        6.78      8.93 o
  22   4   0        3.98       -9.48      9.48 o
  24   4   0       12.24        3.09     18.13 o
  26   4   0        0.20       -9.25     12.13 o
   2   5   0      502.69      475.29      8.21 o
   4   5   0      429.74      528.03     12.55 o
   6   5   0     1026.68     1010.16     20.84 o
   8   5   0        6.87        1.54      4.03 o
  10   5   0      232.37      210.02      7.48 o
  12   5   0     1577.81     1399.85     23.38 o
  14   5   0        9.16       11.59      5.93 o
  16   5   0       27.57       12.15      7.15 o
  18   5   0        1.09        6.01      7.75 o
  20   5   0        0.14       -7.97      7.97 o
  22   5   0        6.56       17.70      9.86 o
  24   5   0       20.50       49.97     25.44 o
   0   6   0      216.24      157.04     11.17 o
   2   6   0       19.71       33.40      8.40 o
   4   6   0     2433.68     2350.65     44.12 o
   6   6   0       58.30       37.76     12.55 o
   8   6   0        3.18       -3.85      7.25 o
  10   6   0      305.98      309.75     15.25 o
  12   6   0       63.15       69.65     12.20 o
  14   6   0      746.11      807.52     43.75 o
  16   6   0      146.23      169.01     26.13 o
  18   6   0        0.64      -17.15     17.15 o
  20   6   0       15.69      -19.23     19.23 o
  22   6   0       17.17       28.32     22.80 o
   2   7   0      346.01      337.10     21.53 o
   4   7   0       57.42       39.37     13.59 o
   6   7   0      348.63      351.49     25.33 o
   8   7   0      308.45      317.12     27.63 o
  10   7   0      386.65      434.25     39.60 o
  12   7   0      263.02      331.34     30.05 o
  14   7   0        7.60       -8.29     15.66 o
  16   7   0       59.61       83.01     22.80 o
  18   7   0        4.47       -6.91     18.31 o
  20   7   0       19.00       30.28     24.75 o
  22   7   0        0.08       38.91     26.36 o
  12   8   0      280.22      278.50     28.55 o
  14   8   0      141.93      122.27     24.41 o
  16   8   0        3.46      -19.34     19.34 o
  18   8   0       28.26       11.63     21.18 o
  20   8   0        6.76       16.23     24.06 o
   1   1   1    13016.64    13237.35    124.10 o
   2   1   1       76.87       93.01      2.31 o
   3   1   1     1456.11     1532.14     12.85 o
   4   1   1      373.97      360.65      3.35 o
   5   1   1     6507.58     7044.06     51.07 o
   6   1   1      909.53      940.69     10.90 o
   7   1   1      251.47      243.14      3.39 o
   8   1   1        0.27        0.78      1.69 o
   9   1   1      353.41      422.45      6.60 o
  10   1   1     1244.04     1245.32     12.42 o
  11   1   1     2853.05     3143.53     26.88 o
  12   1   1      204.47      179.29      5.23 o
  13   1   1      226.59      253.89      6.32 o
  14   1   1      186.64      181.49      5.20 o
  15   1   1      203.57      205.44      6.90 o
  16   1   1       51.03       58.57     10.35 o
  17   1   1      202.86      168.90     10.29 o
  18   1   1        6.54        1.70      6.35 o
  19   1   1      146.49      115.67      9.06 o
  20   1   1        0.02       -7.31      7.31 o
  21   1   1       34.16       31.01      8.36 o
  22   1   1        1.59        7.62      7.85 o
  23   1   1       26.53       18.58      8.51 o
  24   1   1       14.08       -8.35      8.35 o
  25   1   1        2.09       -3.12      8.66 o
  26   1   1        2.76       22.20      9.67 o
  27   1   1        0.02       -9.09      9.09 o
   0   2   1     8625.16     8674.93    144.65 o
   1   2   1      241.26      242.74      2.97 o
   2   2   1     1410.09     1503.29     12.80 o
   3   2   1     9762.32    10352.39    111.38 o
   4   2   1    16277.28    16865.67    147.86 o
   5   2   1       24.48       41.11      2.79 o
   6   2   1    14799.83    15056.46    131.16 o
   7   2   1     1624.89     1812.99     16.57 o
   8   2   1     1829.81     1953.72     18.07 o
   9   2   1     2108.18     2410.27     22.02 o
  10   2   1      521.71      575.09      6.93 o
  11   2   1      183.93      208.03      4.74 o
  12   2   1        8.01       16.64      3.45 o
  13   2   1      454.41      426.76      7.24 o
  14   2   1       50.47       39.26      4.75 o
  15   2   1      451.11      452.80      9.07 o
  16   2   1       91.73       84.87      7.48 o
  17   2   1       11.31       16.43      6.11 o
  18   2   1       53.48       46.00      7.46 o
  19   2   1       27.53        9.20      6.75 o
  20   2   1       14.32        4.24      8.52 o
  21   2   1        0.61       -6.65      6.65 o
  22   2   1        2.45       -1.56      7.45 o
  23   2   1        0.17       -7.80      7.80 o
  24   2   1       26.82       24.22      9.10 o
  25   2   1        8.45        5.00      8.92 o
  26   2   1        6.06        1.15     12.75 o
  27   2   1        1.33        8.05      9.79 o
   1   3   1     2822.54     2977.22     24.17 o
   2   3   1     2339.86     2345.94     19.37 o
   3   3   1     7821.08     8303.42     63.72 o
   4   3   1      396.50      408.77      5.42 o
   5   3   1     5313.03     5585.07     62.89 o
   6   3   1      880.92      933.61     10.12 o
   7   3   1     2060.34     2265.79     22.35 o
   8   3   1      395.27      425.59     14.27 o
   9   3   1      734.78      799.23      9.00 o
  10   3   1     4945.22     5058.34     46.97 o
  11   3   1       12.95       16.70      3.18 o
  12   3   1      897.74      850.54     11.44 o
  13   3   1        6.28        9.19      4.20 o
  14   3   1      122.22      124.90      5.85 o
  15   3   1        0.11       -3.76      4.12 o
  16   3   1        9.60       -5.71      5.71 o
  17   3   1        9.69        5.22      5.81 o
  18   3   1        0.00       -1.70      6.33 o
  19   3   1       85.70       99.62      8.42 o
  20   3   1       62.14       62.07      8.01 o
  21   3   1       20.46        0.61     10.32 o
  22   3   1       30.08       18.21      8.99 o
  23   3   1       61.78       57.40      9.29 o
  24   3   1        8.60       -5.03      7.89 o
  25   3   1       41.20       42.52      9.55 o
  26   3   1        0.20      -10.38     10.38 o
   0   4   1     2399.15     2344.95     25.46 o
   1   4   1       34.44       23.17      1.91 o
   2   4   1      509.90      520.37      6.17 o
   3   4   1      732.67      761.23      8.53 o
   4   4   1     2193.42     2225.71     21.03 o
   5   4   1      668.15      689.76      9.55 o
   6   4   1     3497.05     3684.73     35.83 o
   7   4   1       58.36       69.88      5.18 o
   8   4   1     1922.94     1807.24     21.58 o
   9   4   1     1150.73     1270.37     14.64 o
  10   4   1     2061.45     2028.78     21.43 o
  11   4   1      727.64      737.37     10.19 o
  12   4   1      901.64      815.25     11.05 o
  13   4   1        3.71       -0.56      4.50 o
  14   4   1        5.56        4.18      3.96 o
  15   4   1       61.95       68.92      7.16 o
  16   4   1      184.21      173.77     13.24 o
  17   4   1      258.39      290.41     10.65 o
  18   4   1      614.29      618.06     15.49 o
  19   4   1      261.41      255.09     11.21 o
  20   4   1        0.13        2.63      6.20 o
  21   4   1       73.14       84.77     11.10 o
  22   4   1       11.18       -4.03     10.70 o
  23   4   1       30.52       50.47      8.70 o
  24   4   1        0.97       -0.24      7.82 o
  25   4   1        0.17       -5.71      7.97 o
  26   4   1        0.42       -0.17      9.97 o
   1   5   1      728.76      757.22     10.16 o
   2   5   1      452.59      496.59      6.94 o
   3   5   1        5.06       -1.51      1.51 o
   4   5   1      373.00      353.93      6.57 o
   5   5   1      203.19      180.51      5.50 o
   6   5   1      275.77      266.86      6.57 o
   7   5   1      732.78      708.40     10.00 o
   8   5   1      113.28       99.20      5.17 o
   9   5   1     1584.37     1538.73     17.47 o
  10   5   1      535.18      571.64     10.51 o
  11   5   1      127.48      128.92      5.73 o
  12   5   1       96.55      106.17      9.96 o
  13   5   1      145.95      151.47      5.20 o
  14   5   1       53.91       60.80      4.44 o
  15   5   1      134.43      121.92     11.00 o
  16   5   1      151.99      152.12     11.27 o
  17   5   1      354.40      356.99     13.01 o
  18   5   1        0.05       -5.21      5.21 o
  19   5   1        1.62       -0.84      6.30 o
  20   5   1       58.21       57.39      7.24 o
  21   5   1       82.51       85.19     13.76 o
  22   5   1        2.63       -6.68      6.68 o
  23   5   1       17.49       18.81      9.82 o
  24   5   1       15.49       -1.26     21.13 o
  25   5   1       60.54       91.13     21.03 o
   0   6   1      150.87      131.89      9.15 o
   1   6   1      621.36      628.27      9.34 o
   2   6   1      245.32      244.96      7.43 o
   3   6   1        2.32       -3.00      3.00 o
   4   6   1      860.81      767.72     17.19 o
   5   6   1      989.81     1088.38     17.13 o
   6   6   1      148.78      125.95     16.88 o
   7   6   1     2014.86     2060.19     44.53 o
   8   6   1      183.17      168.31     10.21 o
   9   6   1        0.86       -5.48      5.48 o
  10   6   1       57.67       48.99      6.16 o
  11   6   1     1074.17      993.37     19.02 o
  12   6   1      444.33      444.20     12.71 o
  13   6   1       41.91       34.15     12.59 o
  14   6   1      236.00      242.23     18.72 o
  15   6   1       75.92       91.70     24.00 o
  16   6   1       11.45       -3.65     12.25 o
  17   6   1      113.31      116.72     25.16 o
  18   6   1       74.86       79.23     16.73 o
  19   6   1       59.90       54.00     15.66 o
  20   6   1        3.13       -7.00     23.77 o
  21   6   1        6.47        2.49     24.52 o
  22   6   1       72.12       59.35     18.03 o
  23   6   1      125.64      140.11     22.34 o
   1   7   1     1268.13     1276.79     39.72 o
   2   7   1      336.54      325.61     14.89 o
   3   7   1      407.06      434.15     23.49 o
   4   7   1      447.77      429.93     18.26 o
   5   7   1     1832.84     1762.58     39.44 o
   6   7   1      274.05      275.61     16.48 o
   7   7   1        1.79       -7.44      9.24 o
   8   7   1      385.94      422.98     20.06 o
   9   7   1      262.33      259.25     11.28 o
  10   7   1        0.15       -5.64      5.64 o
  11   7   1        0.73       -6.75      6.75 o
  12   7   1       24.50       11.23     11.98 o
  13   7   1      176.01      166.61     17.12 o
  14   7   1       33.56       52.17     14.03 o
  15   7   1      127.16      143.46     17.60 o
  16   7   1       60.94       96.05     16.93 o
  17   7   1       46.05       72.64     16.50 o
  18   7   1        3.44       12.43     30.11 o
  19   7   1       11.18       30.53     16.78 o
  20   7   1       35.47       23.97     17.56 o
  21   7   1      111.69      123.83     21.74 o
  22   7   1        1.22        2.73     16.60 o
   8   8   1       21.15       27.06     14.62 o
   9   8   1       17.17       31.17     10.21 o
  11   8   1      368.93      436.69     35.34 o
  12   8   1       66.48       80.51     20.78 o
  13   8   1       34.29       66.38     31.20 o
  14   8   1        8.93       12.82     13.63 o
  15   8   1       16.43       -1.69     21.82 o
  16   8   1       43.44       40.57     16.06 o
  17   8   1       41.02       27.74     16.24 o
  18   8   1       14.75       17.65     16.36 o
  19   8   1       27.30       27.54     17.68 o
  20   8   1        0.02       12.97     16.62 o
   8   9   1       48.84       91.64     18.31 o
   1   0   2    24356.14    12744.00    199.72 o
   2   0   2     5224.02     4901.64    124.02 o
   3   0   2     1117.04     1302.34     13.97 o
   4   0   2    47088.09    45052.68    478.51 o
   5   0   2     4958.13     4837.89     53.26 o
   6   0   2      589.62      610.76      9.47 o
   7   0   2     4206.24     3734.02     42.58 o
   8   0   2      265.71      291.72     13.56 o
   9   0   2     1323.39     1556.57     20.49 o
  10   0   2     3772.64     3946.07     45.82 o
  11   0   2       16.90       46.46     10.94 o
  12   0   2     1097.69     1173.95     17.66 o
  13   0   2       38.82       68.17      9.02 o
  14   0   2      136.80      165.90      8.10 o
  15   0   2      494.75      433.92     14.14 o
  16   0   2     1694.58     1568.75     27.89 o
  17   0   2     1179.80     1154.71     31.10 o
  18   0   2       86.19       58.46     11.84 o
  19   0   2      558.26      497.94     22.10 o
  20   0   2       28.28       38.90     12.03 o
  21   0   2      218.26      238.32     17.50 o
  22   0   2        1.39       -3.48     10.86 o
  23   0   2      173.11      240.40     26.54 o
  24   0   2       17.35        1.35     12.20 o
  25   0   2       67.30       70.48     25.73 o
  26   0   2       27.20       63.86     15.58 o
  27   0   2        3.02        3.86     13.78 o
   1   1   2    10771.11    11184.99     88.34 o
   2   1   2     4196.95     4429.67     29.55 o
   3   1   2      170.21      198.08      3.07 o
   4   1   2    16288.66    16783.36    127.65 o
   5   1   2     7874.23     7667.25     55.77 o
   6   1   2      475.77      461.00      6.30 o
   7   1   2     3586.44     3649.36     29.40 o
   8   1   2      154.43      120.20      3.05 o
   9   1   2      107.00       67.88      4.17 o
  10   1   2     2123.64     2285.15     20.24 o
  11   1   2       24.69       48.87      3.12 o
  12   1   2      868.84      864.01     11.70 o
  13   1   2     1033.94     1018.33     12.47 o
  14   1   2      107.24      115.73      6.36 o
  15   1   2       76.45       78.10      7.11 o
  16   1   2       23.86       30.73      5.28 o
  17   1   2      479.41      450.37     13.71 o
  18   1   2        0.27        2.42      6.36 o
  19   1   2       76.67       72.60      8.34 o
  20   1   2      133.37      129.71     14.79 o
  21   1   2      191.07      204.32     11.68 o
  22   1   2       85.92       80.95      9.83 o
  23   1   2        5.99        4.20      8.08 o
  24   1   2        2.91        2.16      8.67 o
  25   1   2        3.53        4.55      8.95 o
  26   1   2        1.32        4.43     12.33 o
  27   1   2       61.71       81.09     11.70 o
   0   2   2      437.13      540.14      7.97 o
   1   2   2       28.71       29.63      2.19 o
   2   2   2     5153.72     5299.27     47.52 o
   3   2   2     3393.22     3834.20     35.40 o
   4   2   2     2141.14     2111.91     20.55 o
   5   2   2     2930.73     2996.21     26.09 o
   6   2   2     3376.07     3639.38     33.67 o
   7   2   2     3338.48     3305.12     26.75 o
   8   2   2       35.34       67.05      4.10 o
   9   2   2      109.25      103.95      3.37 o
  10   2   2      157.81      183.12      5.01 o
  11   2   2      537.98      472.99      7.97 o
  12   2   2      529.83      580.00      8.21 o
  13   2   2      369.82      318.34      6.28 o
  14   2   2      452.32      450.49      7.88 o
  15   2   2     1656.16     1583.43     22.87 o
  16   2   2       97.96      116.27      8.24 o
  17   2   2      475.86      463.16     13.78 o
  18   2   2       13.05        2.49      6.31 o
  19   2   2        6.42        4.67     10.50 o
  20   2   2      133.29      126.43      9.54 o
  21   2   2        0.18       -1.27      6.87 o
  22   2   2       16.06       19.73      8.05 o
  23   2   2      111.71      107.06     10.71 o
  24   2   2        1.10        7.92      8.74 o
  25   2   2       57.96       67.28     10.44 o
  26   2   2        2.24       -9.56      9.56 o
  27   2   2        0.01        1.55      9.77 o
   1   3   2     2609.78     2727.78     38.17 o
   2   3   2      335.96      361.83      5.45 o
   3   3   2      599.29      573.57      6.33 o
   4   3   2       58.16       64.09      4.16 o
   5   3   2      224.38      191.78      5.33 o
   6   3   2      504.29      680.04     12.03 o
   7   3   2      641.20      685.08      8.81 o
   8   3   2        1.04       10.18      4.01 o
   9   3   2     2843.17     3008.93     26.83 o
  10   3   2      102.40      119.82      4.45 o
  11   3   2        4.65       13.10      2.59 o
  12   3   2      272.25      307.02      7.48 o
  13   3   2     2896.25     2732.29     31.53 o
  14   3   2      348.31      326.61      8.76 o
  15   3   2       32.27       29.69      4.92 o
  16   3   2      869.70      815.71     14.67 o
  17   3   2      159.83      170.91      9.08 o
  18   3   2        1.79        4.17      6.08 o
  19   3   2       14.43       22.37      7.11 o
  20   3   2       51.71       50.64      7.57 o
  21   3   2        5.55       -5.25      6.66 o
  22   3   2        4.76       -7.04      7.04 o
  23   3   2        2.36       -6.93      7.85 o
  24   3   2        0.30       -3.88      7.94 o
  25   3   2        3.50       -8.48      8.48 o
  26   3   2        1.89       -2.00     10.64 o
   0   4   2       15.16        6.63      2.33 o
   1   4   2        0.06       -0.26      1.24 o
   2   4   2      833.36      791.31      9.29 o
   3   4   2      160.03      151.33      4.71 o
   4   4   2     1707.68     1911.07     18.64 o
   5   4   2       44.90       47.83      2.93 o
   6   4   2      107.65      122.66      4.54 o
   7   4   2     2319.06     2413.62     30.81 o
   8   4   2     1212.05     1260.55     16.52 o
   9   4   2      626.69      691.66      9.73 o
  10   4   2     1066.15     1073.30     13.20 o
  11   4   2     3019.42     2996.69     30.17 o
  12   4   2      172.68      173.59      5.23 o
  13   4   2     2056.08     1984.97     21.68 o
  14   4   2      126.87      112.15      5.69 o
  15   4   2      330.62      307.09      8.66 o
  16   4   2      621.43      576.11     11.80 o
  17   4   2       12.69       12.31      5.72 o
  18   4   2       23.93       25.18      6.54 o
  19   4   2       37.36       21.05     11.60 o
  20   4   2        3.05       -5.55      6.16 o
  21   4   2        9.14        1.86      6.74 o
  22   4   2       35.18       31.33      8.00 o
  23   4   2        1.98        9.49     12.25 o
  24   4   2        9.11       18.55      8.40 o
  25   4   2        1.09        3.26     15.49 o
  26   4   2        0.26       -9.87      9.87 o
   1   5   2      114.82       96.50      3.56 o
   2   5   2      455.54      465.14      7.20 o
   3   5   2      210.32      179.13      5.84 o
   4   5   2       82.57       82.04      3.97 o
   5   5   2        1.49       -2.58      2.58 o
   6   5   2      147.71      173.29      5.55 o
   7   5   2       32.63       26.15      3.42 o
   8   5   2      257.55      264.46      6.13 o
   9   5   2     1025.06     1045.67     15.39 o
  10   5   2       20.71       22.27      3.75 o
  11   5   2      105.05       99.35      5.09 o
  12   5   2       22.46       24.44      7.83 o
  13   5   2      155.23      165.00      7.66 o
  14   5   2       79.60       73.58      4.71 o
  15   5   2       79.75       77.84      7.45 o
  16   5   2      472.46      425.41     11.50 o
  17   5   2       47.20       53.83      7.89 o
  18   5   2        0.00        1.42      5.48 o
  19   5   2       25.00       21.51      6.47 o
  20   5   2       39.03       43.53      7.28 o
  21   5   2       34.82       34.60      7.36 o
  22   5   2        0.32       -2.73      6.81 o
  23   5   2        1.23       -4.99      9.07 o
  24   5   2        4.79       12.49     10.06 o
  25   5   2        0.41        2.86     17.17 o
   0   6   2      285.55      277.40     10.89 o
   1   6   2      183.61      175.89      5.63 o
   2   6   2       71.21       77.52      4.06 o
   3   6   2       20.73       32.74      3.76 o
   4   6   2       28.67        9.92      3.04 o
   5   6   2      856.18      876.08     18.45 o
   6   6   2      102.75       86.36      7.45 o
   7   6   2       90.58       75.99      6.55 o
   8   6   2      201.34      175.31      8.11 o
   9   6   2       50.22       61.50      6.29 o
  10   6   2      132.07      135.41      7.79 o
  11   6   2        1.20        0.53      5.32 o
  12   6   2      103.79      125.98     10.53 o
  13   6   2       65.71       75.70      9.44 o
  14   6   2       12.02        4.11     11.76 o
  15   6   2      102.24      108.52     15.54 o
  16   6   2       43.84       52.63     13.79 o
  17   6   2        0.89      -11.13     11.13 o
  18   6   2      119.63      101.06     19.92 o
  19   6   2        5.40       15.21     14.49 o
  20   6   2        0.59      -12.79     13.06 o
  21   6   2        0.01      -13.26     13.26 o
  22   6   2        7.94       25.94     28.96 o
  23   6   2        0.24       -3.68     16.20 o
   1   7   2       25.87        3.11      8.17 o
   2   7   2      265.70      226.04     16.92 o
   3   7   2      213.90      207.35     17.73 o
   4   7   2       48.62       68.77     10.30 o
   5   7   2       72.79       58.79     10.53 o
   6   7   2      400.82      387.83     18.50 o
   7   7   2      473.84      481.31     26.36 o
   8   7   2        7.79       -6.30     11.53 o
   9   7   2      542.63      532.24     14.88 o
  10   7   2       49.59       43.10      7.78 o
  11   7   2        6.89      -11.68     12.17 o
  12   7   2      110.51      109.12     15.36 o
  13   7   2      143.48      174.77     32.81 o
  14   7   2       36.72       25.78     30.62 o
  15   7   2       15.28        0.81     13.30 o
  16   7   2        9.69      -12.15     12.50 o
  17   7   2       88.33       86.96     17.15 o
  18   7   2        3.20      -12.76     14.12 o
  19   7   2       43.31       56.89     18.08 o
  20   7   2        3.38       15.73     16.96 o
  21   7   2        4.15      -13.13     15.62 o
  22   7   2        2.08      -11.56     17.04 o
   8   8   2      125.63      150.24     18.54 o
   9   8   2       23.66       -2.65     13.12 o
  10   8   2       17.97       12.55     14.62 o
  11   8   2      755.07      796.81     44.44 o
  12   8   2        6.25       15.40     13.37 o
  13   8   2        4.72       16.23     12.98 o
  14   8   2       84.52       88.21     16.40 o
  15   8   2      100.19      110.87     17.61 o
  16   8   2        5.66        6.88     13.55 o
  17   8   2        0.31        1.27     14.23 o
  18   8   2        0.04       18.45     15.16 o
  19   8   2       24.38      -15.30     15.30 o
  20   8   2        4.64      -15.21     15.21 o
   7   9   2        0.92       -8.75     14.28 o
   8   9   2       52.03       45.82     17.50 o
   1   1   3      452.45      425.93      3.86 o
   2   1   3     1838.96     1866.92     12.62 o
   3   1   3     4346.93     4351.43     30.47 o
   4   1   3     2255.29     2462.70     17.16 o
   5   1   3      956.31     1112.27     10.26 o
   6   1   3     3691.57     3574.24     30.80 o
   7   1   3     3085.17     3281.80     41.10 o
   8   1   3     1270.51     1264.06     14.21 o
   9   1   3      482.86      587.11      6.74 o
  10   1   3      417.63      460.67      7.19 o
  11   1   3      857.69      763.29     11.13 o
  12   1   3       10.11        9.54      2.23 o
  13   1   3        1.25       -2.99      2.99 o
  14   1   3       45.03       34.63      2.95 o
  15   1   3       57.03       49.15      4.60 o
  16   1   3      100.82       93.05      6.46 o
  17   1   3       17.78        3.33      6.80 o
  18   1   3       65.85       42.68     12.90 o
  19   1   3       17.47       13.94      7.03 o
  20   1   3       20.56       23.44      8.13 o
  21   1   3        0.16       -7.34      7.34 o
  22   1   3       33.54       24.76      8.52 o
  23   1   3       28.44       29.41      8.86 o
  24   1   3       31.00       17.92      9.12 o
  25   1   3        0.14       -8.12      8.69 o
  26   1   3        1.27        4.64      9.52 o
  27   1   3        0.08        6.85      9.97 o
   0   2   3     7352.76     8068.22     77.38 o
   1   2   3    26816.57    29071.04    215.85 o
   2   2   3       82.05       80.00      4.25 o
   3   2   3     7071.85     7324.29     65.21 o
   4   2   3     1571.50     1467.70     15.42 o
   5   2   3     3600.24     3781.39     32.41 o
   6   2   3      401.48      413.18      4.76 o
   7   2   3       75.20       71.63      6.01 o
   8   2   3     8330.42     8386.39     69.01 o
   9   2   3     2302.12     2556.45     25.60 o
  10   2   3      697.85      649.36      9.44 o
  11   2   3       80.69       72.48      3.82 o
  12   2   3      622.65      688.97     10.48 o
  13   2   3        4.71        2.99      3.25 o
  14   2   3       45.47       45.67      6.77 o
  15   2   3        9.30       18.39      5.24 o
  16   2   3        4.38        4.01      5.50 o
  17   2   3      192.51      209.87      9.96 o
  18   2   3      387.39      365.30     13.09 o
  19   2   3       23.06       18.86      6.80 o
  20   2   3        0.52        2.01      7.10 o
  21   2   3        3.17        0.44     10.02 o
  22   2   3       67.49       80.65      9.53 o
  23   2   3       11.48       11.30      8.56 o
  24   2   3        4.49        1.24      8.53 o
  25   2   3        8.83       -4.33      8.76 o
  26   2   3        0.71       -3.86      8.84 o
  27   2   3        3.29       -7.08      9.41 o
   1   3   3     4408.56     4745.77     37.38 o
   2   3   3    12412.83    12695.47     96.61 o
   3   3   3       29.01       73.02      2.64 o
   4   3   3      112.46       76.18      2.86 o
   5   3   3       48.91       56.14      3.76 o
   6   3   3    12081.40    12449.91    119.54 o
   7   3   3     1672.18     2019.03     20.61 o
   8   3   3     2507.80     2594.32     25.67 o
   9   3   3        8.18        4.34      2.38 o
  10   3   3     1694.40     1683.81     16.62 o
  11   3   3       74.14       48.50      4.14 o
  12   3   3     2202.66     2096.92     25.23 o
  13   3   3      114.05      118.54      7.84 o
  14   3   3        1.27       -2.54      4.09 o
  15   3   3      642.77      636.94     12.50 o
  16   3   3      777.20      719.91     13.97 o
  17   3   3       48.45       42.16      7.33 o
  18   3   3      160.86      146.43      8.95 o
  19   3   3        2.10        1.09      6.12 o
  20   3   3       31.90       25.42      7.30 o
  21   3   3        1.20       -6.35      6.94 o
  22   3   3       15.14        1.73      7.61 o
  23   3   3       27.35       21.67      8.65 o
  24   3   3       26.30       26.81      8.92 o
  25   3   3        5.26        2.64      8.74 o
  26   3   3        0.87       -0.24      8.76 o
   0   4   3      679.97      709.33     11.39 o
   1   4   3      616.17      701.27      8.03 o
   2   4   3     2882.43     3022.75     27.11 o
   3   4   3        0.06        0.79      1.70 o
   4   4   3     3224.37     3357.65     32.44 o
   5   4   3       79.82       78.02      3.82 o
   6   4   3       60.98       63.19      3.02 o
   7   4   3       32.39       21.87      3.66 o
   8   4   3     4378.29     4393.47     46.11 o
   9   4   3      751.25      808.16     10.88 o
  10   4   3      791.27      695.62      9.98 o
  11   4   3       89.94      109.48      6.25 o
  12   4   3      463.45      517.84      8.25 o
  13   4   3      190.74      175.63      6.62 o
  14   4   3      587.79      594.67     11.42 o
  15   4   3      155.54      134.46      6.49 o
  16   4   3      138.71      158.98      7.17 o
  17   4   3       12.23       16.10      5.95 o
  18   4   3      376.57      398.12     12.66 o
  19   4   3       39.50       35.95     10.62 o
  20   4   3        3.48        1.74      6.19 o
  21   4   3        6.09       -6.46      6.46 o
  22   4   3       71.85       84.82      9.26 o
  23   4   3       13.85       14.17      7.98 o
  24   4   3       15.05       21.07      8.54 o
  25   4   3        5.91       11.51      8.52 o
  26   4   3       13.92       22.91     11.57 o
   1   5   3       52.14       54.09      2.57 o
   2   5   3     1691.95     1536.54     24.46 o
   3   5   3      353.67      326.19      6.87 o
   4   5   3     1996.71     2044.22     20.56 o
   5   5   3       61.96       76.94      3.64 o
   6   5   3      532.21      494.53      8.21 o
   7   5   3     2803.59     2762.36     28.83 o
   8   5   3     1193.99     1142.14     26.04 o
   9   5   3       78.42       69.57      7.34 o
  10   5   3     1317.94     1332.43     18.25 o
  11   5   3        0.06       -7.90     10.49 o
  12   5   3      359.77      307.43      9.41 o
  13   5   3       37.80       27.61      5.32 o
  14   5   3      599.94      593.81     13.79 o
  15   5   3      496.73      485.29     10.31 o
  16   5   3      409.24      428.96     11.45 o
  17   5   3       12.94       19.13      5.56 o
  18   5   3        8.92       11.70      6.73 o
  19   5   3      145.55      160.39      8.97 o
  20   5   3      254.96      253.13     11.15 o
  21   5   3        0.79       -6.43      6.43 o
  22   5   3        4.86       -6.51      9.23 o
  23   5   3       32.47       31.36     14.73 o
  24   5   3       42.19       62.30     11.97 o
  25   5   3       19.03        3.18     16.26 o
   0   6   3      752.94      761.54     15.81 o
   1   6   3      287.13      264.71      5.91 o
   2   6   3      204.96      213.54      6.27 o
   3   6   3      591.41      595.94     12.81 o
   4   6   3     1308.98     1295.53     18.39 o
   5   6   3     1642.23     1692.29     22.85 o
   6   6   3     2319.83     2322.40     36.56 o
   7   6   3       15.76       28.59     11.48 o
   8   6   3        2.58       -4.41      6.65 o
   9   6   3        2.10       -4.77      4.77 o
  10   6   3      160.80      156.38      8.17 o
  11   6   3      174.83      179.80      9.34 o
  12   6   3     1350.89     1447.95     30.28 o
  13   6   3        5.93        3.25     11.96 o
  14   6   3      269.53      270.85     19.53 o
  15   6   3        0.14        1.95     11.60 o
  16   6   3        7.67       10.62     12.77 o
  17   6   3       90.88       85.80     15.82 o
  18   6   3      160.20      195.70     19.88 o
  19   6   3        0.09       10.00     14.46 o
  20   6   3       39.08       35.71     15.73 o
  21   6   3        7.42       -3.90     14.47 o
  22   6   3       50.79       42.32     17.61 o
  23   6   3       15.21       55.75     18.70 o
   1   7   3        0.75       -7.37      7.37 o
   2   7   3     1245.22     1113.53     37.76 o
   3   7   3      129.91      142.19     16.58 o
   4   7   3     1720.94     1674.68     45.76 o
   5   7   3       32.99       30.34      9.44 o
   6   7   3      170.06      144.90     37.70 o
   7   7   3      620.47      597.62     18.14 o
   8   7   3      789.40      682.66     29.65 o
   9   7   3       73.17       72.30      7.65 o
  10   7   3       72.33       88.71      9.81 o
  11   7   3      143.99      145.43     11.33 o
  12   7   3        0.18      -11.42     11.83 o
  13   7   3       10.64       18.12     12.70 o
  14   7   3      288.16      338.12     22.38 o
  15   7   3       57.54       62.66     19.00 o
  16   7   3      160.21      176.21     18.75 o
  17   7   3        6.82       18.25     15.10 o
  18   7   3       30.97       23.30     17.15 o
  19   7   3       23.72       52.70     16.99 o
  20   7   3      146.84      145.05     29.42 o
  21   7   3       18.67       22.19     17.16 o
  22   7   3        2.21      -14.77     14.77 o
   7   8   3      131.71      152.20     19.69 o
   8   8   3       63.00       55.26     15.31 o
   9   8   3      110.97       91.64     17.96 o
  10   8   3      135.06      167.17     19.80 o
  11   8   3       25.06       30.05     19.46 o
  12   8   3      138.73      161.76     25.44 o
  13   8   3       63.71       61.63     16.35 o
  14   8   3        9.58        3.42     21.18 o
  15   8   3        1.47      -15.20     15.20 o
  16   8   3       44.05       27.95     15.54 o
  17   8   3        0.76      -13.53     14.37 o
  18   8   3      124.69      122.32     20.27 o
  19   8   3        0.02      -10.61     15.47 o
  20   8   3        1.69      -15.53     15.53 o
   7   9   3        4.13        0.23     14.97 o
   8   9   3        0.10       14.39     14.74 o
   0   0   4    29495.37    27144.29    338.05 o
   1   0   4     1509.32     1665.02     14.74 o
   2   0   4       73.75      130.05      2.48 o
   3   0   4    45851.86    46567.08    374.92 o
   4   0   4      561.16      710.29      7.74 o
   5   0   4      307.55      347.05      6.75 o
   6   0   4     4730.40     5091.95     56.78 o
   7   0   4    13820.20    14167.41    151.41 o
   8   0   4     1109.72     1152.85     16.60 o
   9   0   4     1615.82     1719.16     23.05 o
  10   0   4      631.29      630.96     11.76 o
  11   0   4      978.84      866.05     14.10 o
  12   0   4        5.49       -2.90      3.39 o
  13   0   4     1024.76     1083.90     19.93 o
  14   0   4     1488.84     1208.27     22.15 o
  15   0   4       11.87        9.68      5.11 o
  16   0   4     1512.37     1372.54     25.64 o
  17   0   4       55.87       45.79     11.26 o
  18   0   4      463.63      434.20     32.58 o
  19   0   4      111.01      136.54     16.69 o
  20   0   4       78.42       57.91     12.13 o
  21   0   4      190.52      184.24     34.83 o
  22   0   4      145.63      143.51     15.62 o
  23   0   4        5.64        7.04     11.36 o
  24   0   4        1.73      -10.25     15.31 o
  25   0   4       30.06       32.58     13.71 o
  26   0   4       66.56       75.21     15.83 o
  27   0   4        2.57       -0.69     13.99 o
   1   1   4     3431.15     3909.42     24.98 o
   2   1   4    97629.58    91800.57    541.51 o
   3   1   4    29034.52    30155.44    166.46 o
   4   1   4     7844.96     8484.82     55.12 o
   5   1   4        5.13       -0.43      1.15 o
   6   1   4      936.92      870.88      8.91 o
   7   1   4     2677.97     2776.92     23.29 o
   8   1   4     1420.03     1457.78     12.82 o
   9   1   4     4622.73     4622.52     35.14 o
  10   1   4      381.44      497.93      7.27 o
  11   1   4      126.78      138.35      3.81 o
  12   1   4      325.30      282.48      5.33 o
  13   1   4      323.56      253.20      5.77 o
  14   1   4        0.09       -5.09      5.09 o
  15   1   4       80.48       88.77      5.37 o
  16   1   4      714.11      694.60     15.10 o
  17   1   4       38.09       49.85      7.39 o
  18   1   4      378.95      386.62     14.36 o
  19   1   4       47.96       66.89      8.25 o
  20   1   4      541.55      559.67     16.91 o
  21   1   4      132.58      162.29     11.48 o
  22   1   4       13.96       12.76      8.18 o
  23   1   4       47.96       73.82      9.87 o
  24   1   4        0.84       -6.86     11.85 o
  25   1   4       26.66       19.21      9.64 o
  26   1   4       34.70       49.65     10.68 o
  27   1   4       49.64       54.30     11.44 o
   0   2   4    25001.14    25514.75    268.15 o
   1   2   4     4242.29     4335.64     36.41 o
   2   2   4    24210.50    25905.25    192.76 o
   3   2   4      328.62      364.43      6.68 o
   4   2   4     2704.28     2634.79     27.24 o
   5   2   4      162.04      154.38      3.10 o
   6   2   4      344.41      328.77      4.48 o
   7   2   4     2571.51     2643.76     21.03 o
   8   2   4       44.75       28.54      2.17 o
   9   2   4       30.18       49.47      2.67 o
  10   2   4      201.41      154.78      5.76 o
  11   2   4     1036.52      889.92     12.12 o
  12   2   4       69.23       69.90      4.09 o
  13   2   4      120.76      120.29      5.20 o
  14   2   4     2837.37     2584.75     31.19 o
  15   2   4      127.65      139.13      7.02 o
  16   2   4        5.01        1.59      5.61 o
  17   2   4      175.91      168.22      9.40 o
  18   2   4      379.80      352.98     13.56 o
  19   2   4      128.41      148.13      9.52 o
  20   2   4       12.74       11.34      7.04 o
  21   2   4        0.23        2.32      6.94 o
  22   2   4      147.83      146.37     11.10 o
  23   2   4       84.52      100.55     10.63 o
  24   2   4        0.91       -8.21      8.21 o
  25   2   4        4.09      -11.80     11.80 o
  26   2   4        0.29       -8.89      8.89 o
  27   2   4        1.37        7.28     10.55 o
   1   3   4     1012.66     1036.83     10.91 o
   2   3   4     7964.36     8128.29     62.57 o
   3   3   4      337.65      356.03      6.13 o
   4   3   4      389.30      403.34      5.56 o
   5   3   4        0.37        1.88      1.94 o
   6   3   4     1432.91     1416.39     29.89 o
   7   3   4     1514.99     1747.05     18.45 o
   8   3   4       15.36       30.65      4.21 o
   9   3   4     1278.03     1181.09     13.77 o
  10   3   4      725.44      745.75     10.31 o
  11   3   4       66.31       68.30      4.33 o
  12   3   4      242.65      252.71      7.32 o
  13   3   4       70.89       63.77      4.47 o
  14   3   4        4.41        0.25      4.29 o
  15   3   4      151.66      143.47      6.97 o
  16   3   4      340.26      283.19     10.64 o
  17   3   4       59.23       68.97      8.46 o
  18   3   4       84.34      104.40      8.26 o
  19   3   4       11.68        9.24      7.26 o
  20   3   4        5.92        2.23      6.83 o
  21   3   4       55.50       26.40      7.85 o
  22   3   4        2.06       -3.80      7.22 o
  23   3   4        2.53       -0.36      7.76 o
  24   3   4        0.02        0.00      7.88 o
  25   3   4       18.73       14.62      9.09 o
  26   3   4        0.03       -7.27      9.24 o
   0   4   4     2200.17     2297.91     28.33 o
   1   4   4      655.99      716.77      8.33 o
   2   4   4     5208.58     5694.02     48.52 o
   3   4   4      686.96      857.19     11.08 o
   4   4   4       57.98       96.36      3.65 o
   5   4   4      412.91      567.15     10.16 o
   6   4   4      128.33      161.10      4.76 o
   7   4   4      363.13      403.36     11.27 o
   8   4   4      447.79      451.86      8.84 o
   9   4   4      485.22      464.60      8.89 o
  10   4   4       10.49        6.24      2.79 o
  11   4   4      175.35      145.03      6.08 o
  12   4   4        7.84        0.60      3.38 o
  13   4   4       93.74       97.83      8.43 o
  14   4   4      469.85      417.89      9.94 o
  15   4   4      491.45      511.39     11.25 o
  16   4   4       89.03      100.45      6.28 o
  17   4   4      495.53      480.81     13.33 o
  18   4   4        0.14       -5.66      5.66 o
  19   4   4        0.00       -5.72      5.72 o
  20   4   4       11.11       -0.54      6.41 o
  21   4   4        2.29        3.72      7.21 o
  22   4   4        0.34       -6.42      9.31 o
  23   4   4       48.30       37.10      8.56 o
  24   4   4        0.00       -7.61      7.61 o
  25   4   4        3.86        3.41      8.54 o
  26   4   4        7.10        6.12      9.21 o
   1   5   4     1722.55     1829.79     16.97 o
   2   5   4       48.61       67.17      3.90 o
   3   5   4     1346.52     1368.41     15.03 o
   4   5   4        1.83       -2.49      2.49 o
   5   5   4       10.26        9.82      2.66 o
   6   5   4      217.82      216.41      5.80 o
   7   5   4      510.63      482.94      8.91 o
   8   5   4      877.90      955.52     13.98 o
   9   5   4      204.72      178.68      7.29 o
  10   5   4       94.59      120.93      6.78 o
  11   5   4      264.57      220.40      8.22 o
  12   5   4        0.27       -6.03      6.03 o
  13   5   4        7.72       -4.55     10.68 o
  14   5   4       47.52       53.13      6.27 o
  15   5   4       74.47      103.08      5.90 o
  16   5   4       47.75       67.87      6.46 o
  17   5   4       18.01       13.02      6.90 o
  18   5   4        2.21       -2.24      5.46 o
  19   5   4       23.40       16.46     10.29 o
  20   5   4       42.07       53.54      7.53 o
  21   5   4        5.87        1.39      8.78 o
  22   5   4        1.78       -9.37      9.37 o
  23   5   4        0.15        1.53      9.67 o
  24   5   4        1.68       -0.57     10.11 o
  25   5   4        0.51       12.89     11.71 o
   0   6   4      288.58      259.27      9.55 o
   1   6   4      556.95      489.42      9.59 o
   2   6   4        0.05        2.41      2.86 o
   3   6   4       92.74       92.32      9.27 o
   4   6   4       42.06       23.92      4.90 o
   5   6   4        1.43       -8.49      8.49 o
   6   6   4        6.16        7.98      7.86 o
   7   6   4      125.36      111.92     13.02 o
   8   6   4        5.78       13.18      6.63 o
   9   6   4        6.91       12.13      9.81 o
  10   6   4      115.24      140.41      8.09 o
  11   6   4      260.55      269.45     13.31 o
  12   6   4      835.46      786.62     21.67 o
  13   6   4        4.23        5.94     10.52 o
  14   6   4       23.92       27.44      8.86 o
  15   6   4       71.68       67.32     25.10 o
  16   6   4       43.46       43.12     13.72 o
  17   6   4      102.13      103.35     17.61 o
  18   6   4        5.21       -1.83     17.90 o
  19   6   4        7.23        3.82     13.92 o
  20   6   4        0.51        2.86     13.83 o
  21   6   4        3.50      -14.05     14.05 o
  22   6   4        6.02      -15.02     15.02 o
  23   6   4        3.37       19.24     16.85 o
   1   7   4      376.94      375.90     19.34 o
   2   7   4       77.03       56.30     11.63 o
   3   7   4       85.67       82.55     14.97 o
   4   7   4       71.40       53.19     15.31 o
   5   7   4        4.98       -0.35      8.91 o
   6   7   4     1182.72     1141.43     30.98 o
   7   7   4       45.54       48.24     11.62 o
   8   7   4      298.63      304.71     14.71 o
   9   7   4       20.29       12.69      8.13 o
  10   7   4      306.67      295.63     14.39 o
  11   7   4       14.83       15.69      8.24 o
  12   7   4      358.11      348.73     16.20 o
  13   7   4       36.77       55.09     22.85 o
  14   7   4       15.57       12.68     27.40 o
  15   7   4        2.38       -1.00     12.58 o
  16   7   4       59.24       30.45     14.08 o
  17   7   4      108.47      105.89     17.99 o
  18   7   4        0.63        3.25     18.08 o
  19   7   4       55.62       77.38     17.95 o
  20   7   4        4.27       -6.33     16.46 o
  21   7   4        2.03        7.16     15.82 o
  22   7   4        0.98       -2.14     16.44 o
   7   8   4       57.40       66.54     16.23 o
   8   8   4      126.95      144.60     19.57 o
   9   8   4       44.53       55.03     15.31 o
  10   8   4      201.28      266.07     17.97 o
  11   8   4       99.95       88.65     21.30 o
  12   8   4        5.69        7.48     18.42 o
  13   8   4       45.38       62.52     20.03 o
  14   8   4      113.58      126.36     19.69 o
  15   8   4       86.75      117.41     18.39 o
  16   8   4        0.25        6.09     17.79 o
  17   8   4       14.34       19.19     15.02 o
  18   8   4       17.80       25.51     17.10 o
  19   8   4       15.98       24.11     16.48 o
  20   8   4        9.61       -7.53     17.44 o
   7   9   4       19.39       61.36     17.61 o
   8   9   4       50.33       68.96     18.42 o
   9   9   4       42.65       64.82     16.81 o
   6  10   4       18.18       55.38     20.15 o
   7  10   4      264.08      250.29     27.98 o
   1   1   5       13.54       10.41      1.11 o
   2   1   5     8800.69     9654.70     57.56 o
   3   1   5    11543.07    11871.99     65.72 o
   4   1   5    17272.03    18549.79    102.29 o
   5   1   5       13.20       18.26      2.11 o
   6   1   5     7063.01     7630.79     55.61 o
   7   1   5        2.30        0.34      1.79 o
   8   1   5     3800.75     4358.81     35.43 o
   9   1   5     2060.40     2257.71     18.87 o
  10   1   5       63.54       50.07      2.38 o
  11   1   5      297.46      280.41      5.08 o
  12   1   5        7.93        4.88      2.25 o
  13   1   5      134.49      139.09      5.31 o
  14   1   5       82.03       71.69      4.44 o
  15   1   5      416.82      380.03      9.18 o
  16   1   5        3.84        1.16      6.38 o
  17   1   5       10.15       13.33      6.73 o
  18   1   5        2.73        4.22      6.69 o
  19   1   5        5.69        6.29      6.99 o
  20   1   5       82.26       77.46      9.16 o
  21   1   5      237.16      219.33     12.12 o
  22   1   5       52.13       52.93      9.23 o
  23   1   5       68.03       64.47      9.65 o
  24   1   5        0.18       -6.64      8.47 o
  25   1   5        1.23       -8.53      8.53 o
  26   1   5        1.56        1.12     10.64 o
  27   1   5        7.29        1.85     10.11 o
   0   2   5     2660.07     2722.49     28.31 o
   1   2   5    10989.16    11080.79     89.58 o
   2   2   5      354.14      386.15      4.68 o
   3   2   5     2186.42     2259.73     17.23 o
   4   2   5      432.70      446.27      5.46 o
   5   2   5      201.40      193.74      3.23 o
   6   2   5    14741.26    16233.75    115.44 o
   7   2   5     1599.06     1622.59     15.18 o
   8   2   5     2328.41     2443.84     22.85 o
   9   2   5      578.11      592.32      8.02 o
  10   2   5      173.31      184.90      4.79 o
  11   2   5       59.66       58.94      3.28 o
  12   2   5        9.09        5.68      3.04 o
  13   2   5      657.39      662.14     10.56 o
  14   2   5       62.54       62.14      6.27 o
  15   2   5       12.31        5.60      4.99 o
  16   2   5        5.83       -4.74      4.98 o
  17   2   5      907.07      851.88     18.41 o
  18   2   5       44.45       53.50      7.79 o
  19   2   5        2.67        2.14      6.78 o
  20   2   5      197.45      204.98     11.01 o
  21   2   5        3.09       -4.06      6.82 o
  22   2   5       19.76       19.31      8.48 o
  23   2   5      173.63      215.95     13.13 o
  24   2   5       30.68       33.76      9.52 o
  25   2   5        0.47       -7.84      8.89 o
  26   2   5        5.28      -15.59     15.59 o
  27   2   5        4.63        3.26      9.51 o
   1   3   5        3.02        0.88      1.34 o
   2   3   5      184.95      221.06      4.47 o
   3   3   5       40.80       62.06      4.13 o
   4   3   5     9708.15    10991.81    108.25 o
   5   3   5     1115.16     1311.64     14.11 o
   6   3   5     6780.45     7671.53     69.33 o
   7   3   5     1830.02     2079.78     22.22 o
   8   3   5     1152.38     1201.63     16.85 o
   9   3   5      285.59      284.27      5.94 o
  10   3   5        0.02       -1.04      3.01 o
  11   3   5       31.02       16.51      3.62 o
  12   3   5      184.54      163.87      6.72 o
  13   3   5      292.50      289.11      8.20 o
  14   3   5      543.45      495.24     11.07 o
  15   3   5       36.82       24.03      5.35 o
  16   3   5       63.96       54.85      6.15 o
  17   3   5      383.29      408.25     11.28 o
  18   3   5        7.90       12.59      5.26 o
  19   3   5        0.84       -5.97      6.00 o
  20   3   5        2.48        0.01      6.51 o
  21   3   5      173.80      171.74     11.01 o
  22   3   5       30.14       48.09      8.90 o
  23   3   5       38.10       37.46     11.45 o
  24   3   5        3.52       -4.70      8.25 o
  25   3   5       11.80        6.29      8.99 o
  26   3   5        0.20       -8.37      8.37 o
   0   4   5     3228.52     3273.90     38.71 o
   1   4   5        6.64       22.42      2.35 o
   2   4   5      557.82      678.29      8.25 o
   3   4   5     4873.12     4975.96     43.28 o
   4   4   5       98.01       93.62      3.49 o
   5   4   5     1411.52     1444.01     15.71 o
   6   4   5      785.98      863.85     12.39 o
   7   4   5     1953.15     1829.65     41.89 o
   8   4   5      184.16      191.79      7.64 o
   9   4   5      222.60      210.76      7.78 o
  10   4   5      112.07      122.43      5.62 o
  11   4   5     1247.68     1178.21     21.68 o
  12   4   5       44.02       36.84      4.15 o
  13   4   5      120.35      140.92      6.12 o
  14   4   5      162.84      179.12      7.59 o
  15   4   5      383.50      431.97     10.92 o
  16   4   5       53.92       62.08      5.83 o
  17   4   5        0.56       -4.61      4.61 o
  18   4   5        9.66        9.12      5.98 o
  19   4   5       53.89       50.52      7.42 o
  20   4   5        2.58       -6.13      6.13 o
  21   4   5       25.86       12.14      7.26 o
  22   4   5        1.72        1.10      7.04 o
  23   4   5       20.75       19.79      8.17 o
  24   4   5        0.14       -0.96      9.34 o
  25   4   5       18.73       10.96      9.07 o
   1   5   5       86.30      103.22      3.63 o
   2   5   5        3.14        3.15      1.80 o
   3   5   5      374.66      339.13      6.77 o
   4   5   5     1181.42     1207.83     17.56 o
   5   5   5      221.89      226.07      5.85 o
   6   5   5      898.66      942.06     13.22 o
   7   5   5      955.70     1052.00     15.22 o
   8   5   5      200.44      221.88      6.73 o
   9   5   5     2807.92     2835.42     37.59 o
  10   5   5      388.09      351.68     10.24 o
  11   5   5        0.36       -4.46      5.17 o
  12   5   5      159.96      136.33     10.19 o
  13   5   5      177.99      182.93     11.24 o
  14   5   5      151.99      144.98      8.32 o
  15   5   5        2.83        6.03      4.08 o
  16   5   5        0.19       -4.64      4.64 o
  17   5   5      158.63      161.65     17.71 o
  18   5   5      272.21      265.69     21.55 o
  19   5   5      257.18      275.67     11.03 o
  20   5   5       52.74       78.64     10.67 o
  21   5   5       55.87       51.46     10.46 o
  22   5   5        8.80       -8.79      8.79 o
  23   5   5        7.29       -8.22     10.54 o
  24   5   5        2.26        8.53     10.37 o
   0   6   5        8.31       -2.24      2.24 o
   1   6   5      964.02      911.41     11.73 o
   2   6   5       35.97       53.53      5.58 o
   3   6   5     1176.87      999.60     16.07 o
   4   6   5       58.41       45.56      7.49 o
   5   6   5      722.42      697.98     65.19 o
   6   6   5      307.57      282.24     12.52 o
   7   6   5     1207.02     1172.16     24.91 o
   8   6   5      398.24      391.43     14.43 o
   9   6   5       47.49       59.12      8.04 o
  10   6   5       26.87       20.90      5.56 o
  11   6   5     1508.28     1546.15     31.39 o
  12   6   5        0.85        3.21      7.87 o
  13   6   5        1.93       -6.82      6.82 o
  14   6   5      109.10      118.94     17.42 o
  15   6   5       31.54       24.82     12.95 o
  16   6   5      271.60      267.94     21.45 o
  17   6   5       13.62       29.80     14.18 o
  18   6   5        0.03       -6.01     13.63 o
  19   6   5      223.14      242.10     31.49 o
  20   6   5       46.18       30.06     15.77 o
  21   6   5        5.68        2.39     14.48 o
  22   6   5        6.54       29.17     16.79 o
  23   6   5       40.58       54.87     18.83 o
   1   7   5       63.85       37.88      9.44 o
   2   7   5     1045.38     1022.70     35.58 o
   3   7   5      488.49      538.81     27.75 o
   4   7   5     1146.46     1150.84     42.71 o
   5   7   5     1818.37     1890.05     41.69 o
   6   7   5      491.23      522.71     27.67 o
   7   7   5       13.39        2.76      7.41 o
   8   7   5        1.56       -1.05      7.42 o
   9   7   5      614.68      677.26     19.98 o
  10   7   5      150.41      151.64     15.12 o
  11   7   5      102.94      102.66     10.69 o
  12   7   5       25.30       34.20      9.24 o
  13   7   5      555.60      530.47     26.78 o
  14   7   5      112.54      119.37     16.42 o
  15   7   5       57.71       63.03     14.74 o
  16   7   5       59.92       68.83     15.97 o
  17   7   5       20.14       38.11     24.58 o
  18   7   5       20.34       11.86     14.77 o
  19   7   5        9.26        3.49     14.94 o
  20   7   5       16.11       -0.38     15.78 o
  21   7   5       16.62       38.06     17.71 o
  22   7   5       12.32        9.57     15.90 o
   6   8   5        3.71       16.46     14.97 o
   7   8   5      404.63      420.22     28.67 o
   8   8   5      129.31      128.14     19.46 o
   9   8   5        0.01      -11.28     11.28 o
  10   8   5       12.37       20.65     11.06 o
  11   8   5      395.20      386.90     31.66 o
  12   8   5       44.22       57.91     20.72 o
  13   8   5        4.00       -9.21     15.43 o
  14   8   5       28.61       -0.35     17.15 o
  15   8   5        7.06       35.81     20.84 o
  16   8   5       26.70       12.95     15.14 o
  17   8   5        1.22       -8.70     22.57 o
  18   8   5       30.87       36.97     16.66 o
  19   8   5      100.84      124.33     28.09 o
  20   8   5        0.84        8.52     33.68 o
   6   9   5       23.03       40.76     17.61 o
   7   9   5       76.58       69.54     18.65 o
   8   9   5       34.67       19.80     15.89 o
   9   9   5       46.39       73.68     19.00 o
   6  10   5       18.82       37.99     19.46 o
   7  10   5       15.01        7.14     17.96 o
   5  11   5       46.67       83.24     25.67 o
   0   0   6      977.98      833.40     13.27 o
   1   0   6     2396.01     2421.62     22.92 o
   2   0   6    53137.15    51988.04    417.50 o
   3   0   6      142.73      181.24      3.64 o
   4   0   6      589.56      832.43      9.06 o
   5   0   6      817.89      772.10      9.65 o
   6   0   6    11498.23    11389.16    100.21 o
   7   0   6       97.46       63.08      3.52 o
   8   0   6     5556.07     5825.19     58.84 o
   9   0   6      284.66      182.13      5.88 o
  10   0   6      142.73      144.34      6.00 o
  11   0   6        4.54        1.07      3.59 o
  12   0   6      893.02      873.86     15.69 o
  13   0   6      506.84      540.25     11.46 o
  14   0   6       13.79       18.40      4.36 o
  15   0   6     1890.63     1972.85     27.91 o
  16   0   6     2273.94     2155.04     48.64 o
  17   0   6     1885.17     1759.99     43.92 o
  18   0   6     1132.42     1059.23     32.75 o
  19   0   6        2.92        9.98     10.69 o
  20   0   6       96.99      109.73     15.25 o
  21   0   6        2.51        2.76     10.50 o
  22   0   6       10.19        2.66     10.87 o
  23   0   6        1.81        3.08     11.39 o
  24   0   6        0.40      -11.63     11.63 o
  25   0   6        7.92        6.69     13.14 o
  26   0   6       39.93       40.53     14.76 o
  27   0   6        0.62      -13.96     14.08 o
   1   1   6       19.22       14.43      1.22 o
   2   1   6    31988.67    31851.47    203.01 o
   3   1   6    23053.54    23565.00    133.54 o
   4   1   6    13619.36    13913.06     82.58 o
   5   1   6      365.14      507.45      5.07 o
   6   1   6      336.79      265.56      3.80 o
   7   1   6     3130.30     3161.05     25.16 o
   8   1   6      699.20      782.50      9.22 o
   9   1   6      379.86      457.46      7.32 o
  10   1   6      392.30      402.81      7.10 o
  11   1   6       10.04        4.11      1.95 o
  12   1   6      259.17      239.23      5.30 o
  13   1   6      458.64      415.72      7.31 o
  14   1   6     1428.94     1412.44     16.15 o
  15   1   6      409.32      393.14      8.65 o
  16   1   6        0.14       -4.62      6.00 o
  17   1   6      467.86      446.62     14.17 o
  18   1   6      334.66      318.74     12.87 o
  19   1   6       24.66       44.71      8.16 o
  20   1   6      213.26      244.59     12.11 o
  21   1   6       30.64       32.25      8.40 o
  22   1   6       52.32       34.52      8.81 o
  23   1   6        7.41       12.85      8.20 o
  24   1   6       55.32       47.39     10.02 o
  25   1   6        1.58       -4.26      9.12 o
  26   1   6        2.42       -4.69      9.34 o
  27   1   6       34.25       18.08     10.38 o
   0   2   6     1200.84     1026.66     16.38 o
   1   2   6    12592.59    13630.71    102.79 o
   2   2   6      780.74      745.95      8.07 o
   3   2   6      338.34      361.82      5.19 o
   4   2   6     3320.73     3291.79     22.16 o
   5   2   6       81.28      143.15      3.24 o
   6   2   6     1945.81     2108.97     16.82 o
   7   2   6     1870.88     2046.01     18.56 o
   8   2   6      227.51      204.79      4.99 o
   9   2   6       18.64       20.12      2.91 o
  10   2   6      294.01      326.16      7.04 o
  11   2   6      511.39      483.70      9.80 o
  12   2   6      922.91      960.06     13.61 o
  13   2   6       15.91       13.92      3.60 o
  14   2   6     1575.45     1590.12     27.01 o
  15   2   6      575.45      527.68     15.12 o
  16   2   6       51.98       34.23      5.76 o
  17   2   6       31.95       35.95      6.16 o
  18   2   6      490.79      449.69     14.48 o
  19   2   6        6.44       24.62      7.03 o
  20   2   6        0.11       12.52      7.31 o
  21   2   6       29.45       46.10      8.54 o
  22   2   6      190.07      202.85     12.23 o
  23   2   6        4.38       16.86      8.71 o
  24   2   6        2.34        5.05      8.74 o
  25   2   6        0.74       -0.23      8.73 o
  26   2   6        1.24       -9.59     11.96 o
  27   2   6       13.35        6.97     15.40 o
   1   3   6      245.27      282.80      5.63 o
   2   3   6     1542.89     1517.50     21.25 o
   3   3   6     2446.30     3014.02     25.47 o
   4   3   6       30.78       26.39      2.62 o
   5   3   6      147.54      169.28      5.32 o
   6   3   6     6357.40     6663.57     79.40 o
   7   3   6     1367.97     1402.16     13.19 o
   8   3   6      289.37      372.71      7.84 o
   9   3   6      804.07      816.79     11.15 o
  10   3   6        0.57       -1.39      2.75 o
  11   3   6      451.72      404.41      8.86 o
  12   3   6        0.28       -4.03      4.32 o
  13   3   6      196.49      165.33      7.26 o
  14   3   6      124.58      107.79      6.43 o
  15   3   6      312.38      315.51      9.99 o
  16   3   6      351.26      343.38     10.60 o
  17   3   6       38.58       41.96      6.20 o
  18   3   6        5.46       -0.67      5.20 o
  19   3   6      160.50      158.71     14.09 o
  20   3   6       18.48       15.65      7.15 o
  21   3   6       32.69       24.95      8.13 o
  22   3   6        9.81        4.44      7.99 o
  23   3   6        6.90       -7.41      7.96 o
  24   3   6       57.52       68.08     10.05 o
  25   3   6        1.72       -0.10      9.01 o
  26   3   6        0.35       -2.90     14.42 o
   0   4   6      375.21      261.01      8.53 o
   1   4   6      919.41      938.14     11.11 o
   2   4   6      185.29      209.45      5.03 o
   3   4   6      210.81      218.32      5.34 o
   4   4   6      372.51      389.01      9.25 o
   5   4   6      371.40      341.58      7.09 o
   6   4   6      210.86      230.99      5.84 o
   7   4   6       80.31       90.82      5.65 o
   8   4   6      127.63      105.22      4.69 o
   9   4   6     1620.99     1691.36     16.85 o
  10   4   6      288.66      318.61     10.36 o
  11   4   6       85.65       93.49      4.92 o
  12   4   6      553.07      521.05     12.39 o
  13   4   6      563.69      504.35     10.91 o
  14   4   6      936.63      867.01     14.98 o
  15   4   6      450.49      425.99     10.82 o
  16   4   6        0.02        6.57      4.80 o
  17   4   6       41.69       47.60      7.70 o
  18   4   6       17.54       16.66      6.55 o
  19   4   6       31.15       36.29      7.25 o
  20   4   6        0.59       -4.96      6.29 o
  21   4   6        8.13        9.46      6.96 o
  22   4   6       25.77       25.84      8.18 o
  23   4   6        0.82       -7.59      7.59 o
  24   4   6        0.22       -6.75      7.81 o
  25   4   6        3.70        0.46      8.50 o
   1   5   6      135.59      120.50      3.93 o
   2   5   6      106.37      121.19      3.90 o
   3   5   6      737.49      867.49     12.62 o
   4   5   6      105.26      129.98      4.78 o
   5   5   6       26.15       16.18      2.91 o
   6   5   6      735.96      853.04     12.66 o
   7   5   6     1205.47     1107.63     18.11 o
   8   5   6      180.12      210.07      7.50 o
   9   5   6     1311.57     1268.48     20.14 o
  10   5   6       46.80       37.81      9.64 o
  11   5   6     1464.19     1377.65     28.38 o
  12   5   6       45.10       54.01      9.83 o
  13   5   6       63.49       86.10      9.54 o
  14   5   6       20.94       15.34      4.80 o
  15   5   6       23.32       24.10      4.66 o
  16   5   6        1.63        1.96      5.70 o
  17   5   6       76.25       78.33      7.13 o
  18   5   6       15.05       24.50      6.46 o
  19   5   6       50.82       63.34      7.84 o
  20   5   6        0.32       14.94      7.31 o
  21   5   6        4.19        8.65      9.53 o
  22   5   6        4.50       -4.07      9.31 o
  23   5   6       12.94       -9.63      9.63 o
  24   5   6        5.45       16.64     10.58 o
   0   6   6      712.00      644.41     15.07 o
   1   6   6       46.13       42.73      3.73 o
   2   6   6      217.73      222.06      7.87 o
   3   6   6      916.83      890.24     15.21 o
   4   6   6     1212.49     1218.01     21.65 o
   5   6   6       82.71      104.88      8.95 o
   6   6   6      775.79      746.57     19.43 o
   7   6   6       28.35       38.66      7.62 o
   8   6   6       23.03       11.23      6.91 o
   9   6   6      166.08      189.39     11.17 o
  10   6   6        8.87       10.87      5.18 o
  11   6   6      302.40      313.60     14.46 o
  12   6   6       35.34       34.48      8.81 o
  13   6   6        7.32       -0.45      7.52 o
  14   6   6        6.61       -0.62      7.67 o
  15   6   6      178.86      190.81     18.32 o
  16   6   6       18.13       24.33     13.41 o
  17   6   6       23.96       31.79     20.95 o
  18   6   6       17.49       16.92     13.96 o
  19   6   6       62.22       57.01     17.10 o
  20   6   6       48.32       83.80     18.07 o
  21   6   6        5.47        0.35     14.82 o
  22   6   6        6.47       10.51     16.18 o
  23   6   6        3.91        8.81     15.86 o
   1   7   6       12.12        3.59      8.17 o
   2   7   6        8.25       -4.49      9.21 o
   3   7   6        7.74       -3.45     11.86 o
   4   7   6        0.13       -3.11     11.63 o
   5   7   6       24.63       22.80     13.36 o
   6   7   6      144.53      161.15     17.50 o
   7   7   6      322.91      290.02     14.25 o
   8   7   6       20.99       22.73      8.10 o
   9   7   6      168.22      155.41     15.52 o
  10   7   6      127.48      142.54     15.63 o
  11   7   6       93.53      110.63     10.70 o
  12   7   6      229.14      257.17     14.55 o
  13   7   6       47.82       46.31     10.13 o
  14   7   6       14.93        1.38     12.54 o
  15   7   6        5.13       -1.22     14.85 o
  16   7   6       36.69       52.66     15.05 o
  17   7   6        8.76        0.95     13.73 o
  18   7   6        3.54       15.53     16.18 o
  19   7   6       10.34       -4.58     15.35 o
  20   7   6       24.57       21.72     29.70 o
  21   7   6        2.57        4.50     16.11 o
   0   8   6      279.46      246.84     15.54 o
   6   8   6       67.44       49.39     16.46 o
   7   8   6       40.42       28.78     14.62 o
   8   8   6      441.24      405.26     29.01 o
   9   8   6       14.85        6.79     13.59 o
  10   8   6      164.39      223.17     19.34 o
  11   8   6       11.31       10.49     10.88 o
  12   8   6        2.93        2.07     17.85 o
  13   8   6       33.63       -3.22     18.31 o
  14   8   6       93.43       88.76     24.41 o
  15   8   6       25.75       14.85     21.18 o
  16   8   6        6.15       -6.79     19.46 o
  17   8   6        0.12      -21.53     21.53 o
  18   8   6       32.12        4.79     22.05 o
  19   8   6        5.23      -21.53     21.53 o
   5   9   6        0.41       -4.95     14.97 o
   6   9   6      368.71      417.11     32.70 o
   7   9   6       66.91       65.74     19.69 o
   8   9   6       43.24       46.86     18.31 o
   9   9   6       41.25       44.44     17.04 o
   5  10   6        3.47        8.06     18.54 o
   6  10   6        3.06      -17.15     17.15 o
   7  10   6        1.31       34.19     19.23 o
   1   1   7       75.09      109.62      2.35 o
   2   1   7     6624.76     6682.91     40.62 o
   3   1   7     8481.65     9396.40     58.70 o
   4   1   7     8281.04     8507.45     51.35 o
   5   1   7      847.69      934.65      7.95 o
   6   1   7     3023.10     3056.23     21.02 o
   7   1   7      308.91      263.18      4.09 o
   8   1   7     1017.19     1059.54     10.55 o
   9   1   7      180.28      241.24      5.59 o
  10   1   7      743.43      781.46     11.32 o
  11   1   7       72.70       86.01      4.41 o
  12   1   7        3.18       -2.01      3.63 o
  13   1   7      788.62      762.52     12.39 o
  14   1   7       26.20       29.37      4.68 o
  15   1   7     1093.89     1069.64     18.10 o
  16   1   7      953.95      852.59     18.60 o
  17   1   7       26.47        7.87      6.78 o
  18   1   7       55.93       43.98     14.19 o
  19   1   7        0.01       -2.89      6.84 o
  20   1   7       47.33       44.17      8.28 o
  21   1   7        0.33       14.89      8.05 o
  22   1   7        0.46       -7.52      7.52 o
  23   1   7        9.50       16.35      8.77 o
  24   1   7       26.42       25.05      9.71 o
  25   1   7        0.37       -8.60      8.76 o
  26   1   7        1.62       -4.77      9.10 o
  27   1   7        0.19       -9.58      9.58 o
   0   2   7     8506.72     8553.72     92.92 o
   1   2   7       75.75       99.32      2.99 o
   2   2   7       69.77       71.87      2.56 o
   3   2   7      343.99      370.91      5.18 o
   4   2   7      500.09      409.24      5.02 o
   5   2   7     2973.70     3149.89     22.47 o
   6   2   7       66.52       66.52      2.78 o
   7   2   7      210.79      220.69      4.96 o
   8   2   7       44.14       40.31      4.37 o
   9   2   7      972.10     1004.99     12.91 o
  10   2   7     2663.02     2673.82     40.77 o
  11   2   7      674.73      741.10     12.69 o
  12   2   7        2.55       -1.62      3.00 o
  13   2   7       18.58        6.07      3.96 o
  14   2   7      474.04      473.14     11.65 o
  15   2   7      425.11      404.36     16.98 o
  16   2   7        1.20       -4.05      4.99 o
  17   2   7       14.24       -1.42      5.33 o
  18   2   7      152.90      151.23     10.64 o
  19   2   7       44.46       44.37      7.73 o
  20   2   7      104.59       95.05     12.71 o
  21   2   7        6.84       19.08      7.96 o
  22   2   7      222.53      244.57     17.50 o
  23   2   7        0.78       23.50      9.19 o
  24   2   7        3.56        7.32      8.60 o
  25   2   7        5.61       -5.03      8.79 o
  26   2   7        1.69       -8.87      8.87 o
   1   3   7     1343.44     1278.40     12.75 o
   2   3   7     1889.83     1799.38     16.75 o
   3   3   7      418.27      405.56      6.05 o
   4   3   7     5788.59     6022.98     47.99 o
   5   3   7     1504.21     1450.48     16.62 o
   6   3   7     1250.43     1097.67     13.38 o
   7   3   7        4.86        7.75      1.70 o
   8   3   7      851.31      810.94     10.00 o
   9   3   7     2997.31     2924.37     27.12 o
  10   3   7      139.36      130.68      5.08 o
  11   3   7        6.05        3.05      3.63 o
  12   3   7        0.12        2.93      3.89 o
  13   3   7     1140.89     1090.41     17.11 o
  14   3   7      722.67      716.17     14.49 o
  15   3   7      637.62      629.39     13.28 o
  16   3   7      828.48      813.18     15.60 o
  17   3   7       42.73       37.98      6.10 o
  18   3   7        2.48       -0.16      5.30 o
  19   3   7        9.11       10.90      6.98 o
  20   3   7      166.67      181.18     10.99 o
  21   3   7       15.73       20.20     13.18 o
  22   3   7        0.09        0.03      7.68 o
  23   3   7       49.82       64.90      9.50 o
  24   3   7       28.82       50.11     10.12 o
  25   3   7       11.31        6.34      9.04 o
  26   3   7        0.67       -6.47      9.18 o
   0   4   7     1170.53     1172.19     24.65 o
   1   4   7     5987.56     6179.31     62.76 o
   2   4   7     2650.25     2812.16     26.12 o
   3   4   7       59.07       73.48      3.76 o
   4   4   7     1283.69     1232.18     15.58 o
   5   4   7       66.48       63.60      3.89 o
   6   4   7      180.05      176.03      4.89 o
   7   4   7      690.86      728.40     11.11 o
   8   4   7     1768.70     1758.70     19.42 o
   9   4   7      577.62      543.66     11.25 o
  10   4   7     1782.85     1730.56     25.08 o
  11   4   7      876.35      893.06     14.24 o
  12   4   7       26.97       32.41      4.66 o
  13   4   7       83.35       83.03      5.83 o
  14   4   7      201.50      181.16     11.19 o
  15   4   7       24.44       29.62      5.75 o
  16   4   7      148.03      154.98      7.68 o
  17   4   7       82.48       82.08      9.37 o
  18   4   7      222.85      230.55     10.97 o
  19   4   7      137.54      156.64      9.79 o
  20   4   7        0.71       -6.25      6.25 o
  21   4   7        0.46       -7.55      7.55 o
  22   4   7       47.46       73.04      9.46 o
  23   4   7        0.44       -7.83      7.83 o
  24   4   7       10.98       11.78      8.71 o
  25   4   7        3.55       -5.28      9.85 o
   1   5   7     2149.70     2101.21     19.54 o
   2   5   7     2974.29     3013.93     28.25 o
   3   5   7       33.51       36.65      3.67 o
   4   5   7      282.59      280.99      7.79 o
   5   5   7      139.63      127.03      4.51 o
   6   5   7     2109.07     2088.81     26.26 o
   7   5   7       93.38       94.86      6.05 o
   8   5   7      490.99      484.40     11.40 o
   9   5   7      764.34      739.70     10.52 o
  10   5   7     1915.17     1878.28     22.61 o
  11   5   7      342.56      306.85     12.65 o
  12   5   7      962.74      948.49     17.17 o
  13   5   7       17.30       21.74      5.02 o
  14   5   7      109.18      132.55      7.52 o
  15   5   7        4.84        5.86      5.03 o
  16   5   7      297.89      316.58     10.76 o
  17   5   7      444.98      435.20     12.82 o
  18   5   7       23.24       14.04      6.70 o
  19   5   7       14.85        5.01      6.68 o
  20   5   7       53.28       60.45      7.99 o
  21   5   7       53.54       61.66     11.27 o
  22   5   7       21.62       28.93     10.35 o
  23   5   7        4.19       -7.76      9.69 o
  24   5   7        4.82        6.54     10.72 o
   0   6   7      205.43      237.44     10.10 o
   1   6   7      931.33      957.00     12.44 o
   2   6   7      153.34      176.49      5.28 o
   3   6   7      702.79      704.88     15.41 o
   4   6   7     3057.01     2982.18     46.72 o
   5   6   7       12.57       25.73      6.38 o
   6   6   7     1583.12     1498.16     29.12 o
   7   6   7      383.80      416.76     17.64 o
   8   6   7      147.00      173.06     10.97 o
   9   6   7      482.06      478.64     16.87 o
  10   6   7       35.26       62.31      6.91 o
  11   6   7       30.23       17.83     13.76 o
  12   6   7      629.42      645.79     20.02 o
  13   6   7       28.47       31.02     10.22 o
  14   6   7       60.24       75.13     10.15 o
  15   6   7      217.81      244.27     19.69 o
  16   6   7        1.61       17.92     12.94 o
  17   6   7       76.73       83.23     16.44 o
  18   6   7      130.01      135.13     29.88 o
  19   6   7       44.28       79.88     31.43 o
  20   6   7        6.17       18.14     15.68 o
  21   6   7       15.17       42.20     17.04 o
  22   6   7       17.10       12.99     17.26 o
  23   6   7       23.81       29.68     23.49 o
   1   7   7       23.51       40.50      5.72 o
   2   7   7      179.54      162.10     14.85 o
   3   7   7       87.26       79.78     16.35 o
   4   7   7        1.95       -7.37     11.40 o
   5   7   7       24.25       12.36      9.48 o
   6   7   7      549.81      546.32     20.77 o
   7   7   7        0.29       -5.08      7.18 o
   8   7   7        0.15       -7.20      7.20 o
   9   7   7      304.64      331.36     15.43 o
  10   7   7      558.74      587.59     19.58 o
  11   7   7       46.61       42.21      7.69 o
  12   7   7      103.19       93.44     11.23 o
  13   7   7      285.52      295.72     15.94 o
  14   7   7       61.45       54.36     14.62 o
  15   7   7        2.51       -0.65     12.74 o
  16   7   7        0.77      -12.08     12.08 o
  17   7   7       37.29       46.17     16.06 o
  18   7   7       41.80       30.37     15.99 o
  19   7   7       21.35       18.82     16.43 o
  20   7   7        5.18      -11.63     14.74 o
  21   7   7       36.99       54.10     18.65 o
   0   8   7      194.79      205.97     15.08 o
   5   8   7       21.54       70.46     16.46 o
   6   8   7      161.04      167.28     21.18 o
   7   8   7      195.38      163.83     20.61 o
   8   8   7        5.45       31.89     15.43 o
   9   8   7       18.77       30.39     14.97 o
  10   8   7       11.49       23.30     11.40 o
  11   8   7       25.75       38.13     11.81 o
  12   8   7      100.23      112.48     22.22 o
  13   8   7       29.02       17.50     18.08 o
  14   8   7        8.13       10.13     18.31 o
  15   8   7       70.98       87.15     24.75 o
  16   8   7        5.87      -20.26     20.26 o
  17   8   7        0.93      -20.72     20.72 o
  18   8   7       65.86      100.16     27.17 o
  19   8   7        1.30       22.34     24.98 o
   5   9   7      160.09      148.06     22.68 o
   6   9   7       35.16       53.77     19.23 o
   7   9   7      102.82      124.34     22.68 o
   8   9   7        6.82       23.03     16.23 o
   9   9   7       98.06      133.55     21.76 o
   4  10   7        6.18       12.78     18.31 o
   5  10   7       10.11       52.04     20.49 o
   6  10   7       10.99        3.91     18.31 o
   7  10   7        6.37       -1.84     17.04 o
   0   0   8      475.29      396.63      8.53 o
   1   0   8     2588.58     2413.82     23.52 o
   2   0   8     7337.86     7734.74     68.80 o
   3   0   8    12078.27    12900.41    104.50 o
   4   0   8     3530.72     3424.26     30.21 o
   5   0   8     1089.40      985.42     10.99 o
   6   0   8      553.38      509.14      7.34 o
   7   0   8     4430.09     4849.57     48.27 o
   8   0   8      665.93      727.52     13.07 o
   9   0   8     3185.83     3367.66     41.36 o
  10   0   8       86.91      106.32      5.81 o
  11   0   8     5387.94     5252.38     61.94 o
  12   0   8      520.24      531.35     12.41 o
  13   0   8       83.84       94.37      6.66 o
  14   0   8     2451.90     2211.75     36.39 o
  15   0   8       43.34       36.08      5.98 o
  16   0   8       21.64        3.59      6.96 o
  17   0   8       18.33       15.86      9.73 o
  18   0   8      133.33      137.73     14.28 o
  19   0   8      929.06      916.16     29.71 o
  20   0   8        4.59        3.34     10.44 o
  21   0   8        1.66        1.04     10.61 o
  22   0   8       14.22        5.28     11.15 o
  23   0   8      124.28      141.31     16.77 o
  24   0   8        4.24        7.92     12.31 o
  25   0   8        8.29       17.54     14.06 o
  26   0   8       22.71       37.28     14.87 o
  27   0   8        1.84       -7.28     13.84 o
   1   1   8     2214.48     2070.39     14.70 o
   2   1   8      353.16      413.83      4.42 o
   3   1   8     1311.51     1260.22      9.53 o
   4   1   8      762.91      773.11      6.69 o
   5   1   8    10107.33    10588.30     66.34 o
   6   1   8      336.06      316.90      4.36 o
   7   1   8     4619.87     5053.28     34.86 o
   8   1   8     1469.76     1594.35     13.91 o
   9   1   8     3961.63     3904.61     32.90 o
  10   1   8      133.48      142.96      5.27 o
  11   1   8        1.62       -0.39      3.13 o
  12   1   8     2553.05     2348.32     26.18 o
  13   1   8     1232.84     1186.41     16.51 o
  14   1   8      462.28      413.47      9.80 o
  15   1   8       10.80       -1.69      5.31 o
  16   1   8       59.25       38.07      6.30 o
  17   1   8      207.27      207.70      9.39 o
  18   1   8       19.29       27.84      7.50 o
  19   1   8      181.96      202.57     11.28 o
  20   1   8       89.27      116.77     10.58 o
  21   1   8      103.17      108.16     10.56 o
  22   1   8       36.04       27.54      8.72 o
  23   1   8       72.89       74.65     10.43 o
  24   1   8        9.06       20.77      9.54 o
  25   1   8       53.14       53.41     10.48 o
  26   1   8       22.95       39.42     16.07 o
  27   1   8       10.52       -9.55      9.55 o
   0   2   8    10308.61    10509.74    131.54 o
   1   2   8     1068.49      937.30     11.40 o
   2   2   8      728.51      790.67      8.30 o
   3   2   8      569.11      621.51      7.58 o
   4   2   8       24.97       10.23      1.97 o
   5   2   8     4859.25     5051.48     36.35 o
   6   2   8      411.82      448.59      5.48 o
   7   2   8     5921.86     6135.47     49.17 o
   8   2   8      192.01      220.06      5.52 o
   9   2   8     1575.05     1665.51     21.28 o
  10   2   8      128.61      123.70      5.08 o
  11   2   8     1056.75     1009.19     13.84 o
  12   2   8       96.92       70.34      6.11 o
  13   2   8      711.54      699.45     13.51 o
  14   2   8      316.44      271.75      9.79 o
  15   2   8       80.98       80.69      6.77 o
  16   2   8       11.63        6.18      5.43 o
  17   2   8       47.31       40.42      6.27 o
  18   2   8       36.93       30.65      6.36 o
  19   2   8       63.14       57.27      8.12 o
  20   2   8       18.80       21.87     10.32 o
  21   2   8       28.35       37.08      8.31 o
  22   2   8       14.65       23.76      8.75 o
  23   2   8      105.71      123.06     12.96 o
  24   2   8        1.08        6.36      9.42 o
  25   2   8       42.43       31.84     10.09 o
  26   2   8        1.86       -5.12     10.47 o
   1   3   8      462.03      438.32      7.72 o
   2   3   8      172.25      137.83      5.93 o
   3   3   8     2965.73     3035.91     26.16 o
   4   3   8     2075.93     2280.94     20.27 o
   5   3   8     1341.61     1407.36     14.92 o
   6   3   8      592.49      580.92      8.01 o
   7   3   8      101.04      119.99      3.96 o
   8   3   8      409.56      378.60      7.71 o
   9   3   8      260.50      212.94      6.49 o
  10   3   8      266.46      289.16      7.92 o
  11   3   8        0.55       -3.14      3.14 o
  12   3   8       45.39       42.00      4.95 o
  13   3   8      713.80      664.27     13.12 o
  14   3   8        2.78        2.48      4.72 o
  15   3   8      267.84      243.36     12.13 o
  16   3   8      373.92      335.17     13.82 o
  17   3   8      108.52      126.15      7.67 o
  18   3   8        2.87       -5.36      5.36 o
  19   3   8       70.83       74.90      7.37 o
  20   3   8        3.33       14.37      7.53 o
  21   3   8       23.33       34.78      8.65 o
  22   3   8        1.45       -1.87      7.76 o
  23   3   8        2.79        9.42      8.56 o
  24   3   8        0.20       -0.35      8.24 o
  25   3   8       33.43       35.04     10.04 o
  26   3   8        1.61        0.33      9.54 o
   0   4   8    14205.24    14763.80    183.62 o
   1   4   8      460.81      445.37      9.49 o
   2   4   8       65.88       81.15      3.79 o
   3   4   8        6.81        3.12      2.06 o
   4   4   8       81.05       73.30      3.42 o
   5   4   8      855.90      816.24     12.49 o
   6   4   8     1476.57     1523.19     18.07 o
   7   4   8      436.99      381.12      6.10 o
   8   4   8       76.90       74.65      4.14 o
   9   4   8      513.10      534.00     11.61 o
  10   4   8      492.65      512.94     16.20 o
  11   4   8      108.06      110.89      7.21 o
  12   4   8      853.96      705.72     13.13 o
  13   4   8        1.79       -4.90      5.75 o
  14   4   8      210.62      220.22      8.48 o
  15   4   8       14.76        7.64      4.93 o
  16   4   8        1.34       -4.74      4.74 o
  17   4   8       59.39       66.09      6.64 o
  18   4   8        0.30       -2.48      5.59 o
  19   4   8        0.56       -6.67      6.67 o
  20   4   8        0.02        6.80      8.26 o
  21   4   8       26.11       21.63      7.74 o
  22   4   8       43.36       52.51      9.15 o
  23   4   8       24.08       19.24      8.83 o
  24   4   8        6.11       -3.30      8.41 o
  25   4   8        5.82        7.68      9.02 o
   1   5   8       34.64       73.30      5.35 o
   2   5   8      109.97       92.96      5.11 o
   3   5   8        5.16       11.98      3.45 o
   4   5   8      609.00      684.36     10.62 o
   5   5   8      172.75      197.37      6.34 o
   6   5   8      186.93      169.40      7.02 o
   7   5   8      405.88      427.74      8.91 o
   8   5   8      359.64      370.14      8.74 o
   9   5   8       49.24       53.66      5.43 o
  10   5   8      534.78      490.57      9.24 o
  11   5   8        0.43       -1.71      4.35 o
  12   5   8      426.19      416.75     11.07 o
  13   5   8       22.65       13.61      7.11 o
  14   5   8       62.28       74.37      6.49 o
  15   5   8       16.09       18.66      5.66 o
  16   5   8       49.66       50.07      8.41 o
  17   5   8       28.73       29.83      6.40 o
  18   5   8        7.56       24.29      6.98 o
  19   5   8       14.76       20.15      9.21 o
  20   5   8        0.20        3.27      6.89 o
  21   5   8        0.94       -9.24      9.24 o
  22   5   8       31.54       43.08     11.30 o
  23   5   8       32.79       33.66     11.22 o
  24   5   8        4.43       10.45     11.20 o
   0   6   8       34.11       53.43      7.30 o
   1   6   8      637.02      682.41     10.44 o
   2   6   8      177.26      174.11      5.36 o
   3   6   8      111.77       80.43      6.80 o
   4   6   8        1.45        6.66      6.27 o
   5   6   8      182.06      143.56      8.75 o
   6   6   8      227.78      186.52      9.54 o
   7   6   8       23.99       14.91      7.28 o
   8   6   8       11.75       -0.33      7.25 o
   9   6   8       46.61       36.30      8.65 o
  10   6   8       68.93       72.32      5.88 o
  11   6   8       51.23       39.01      6.60 o
  12   6   8      232.19      205.30      8.04 o
  13   6   8       70.57       81.59     14.80 o
  14   6   8       19.23       19.46      8.93 o
  15   6   8      147.70      153.83     12.93 o
  16   6   8       55.21       46.91     14.53 o
  17   6   8        3.64      -11.87     11.87 o
  18   6   8       71.15       89.81     17.42 o
  19   6   8       18.51       18.51     15.20 o
  20   6   8       14.85       13.64     15.90 o
  21   6   8       11.25       19.86     15.95 o
  22   6   8       11.65       39.12     20.26 o
  23   6   8        3.27        8.17     17.62 o
   1   7   8      404.32      358.61     15.14 o
   3   7   8      146.99      168.78     18.88 o
   4   7   8       60.87       52.24     10.62 o
   5   7   8       36.28       45.52     10.39 o
   6   7   8      333.38      321.58     29.53 o
   7   7   8      110.26       96.95     10.08 o
   8   7   8       40.09       37.89      8.48 o
   9   7   8      607.25      535.08     18.70 o
  10   7   8        1.96        4.58      8.22 o
  11   7   8       10.71        0.49      4.76 o
  12   7   8       26.37       13.96      8.97 o
  13   7   8       18.48       18.60     10.19 o
  14   7   8       59.51       36.98     25.21 o
  15   7   8       23.30       31.42     13.70 o
  16   7   8       22.73       45.19     14.74 o
  17   7   8       12.79        8.48     14.40 o
  18   7   8        4.60        0.48     15.08 o
  19   7   8       21.38       18.18     20.61 o
  20   7   8        0.08       37.93     22.68 o
  21   7   8        0.51       -2.25     16.20 o
   0   8   8      426.88      428.40     19.69 o
   4   8   8       60.46       81.17     17.73 o
   5   8   8       25.10       29.13     15.66 o
   6   8   8       18.19       24.41     15.08 o
   7   8   8      188.46      186.86     21.41 o
   8   8   8        6.45       -9.67     13.59 o
   9   8   8       21.85       30.16     15.43 o
  10   8   8        0.35      -10.23     10.23 o
  11   8   8      137.18      146.63     24.87 o
  12   8   8        4.70        0.35     11.74 o
  13   8   8       22.64       55.72     22.10 o
  14   8   8        3.51        5.53     20.38 o
  15   8   8       11.74       44.67     21.07 o
  16   8   8        0.34       -2.88     20.61 o
  17   8   8       69.95      120.20     28.78 o
  18   8   8        4.57      -17.96     21.30 o
  19   8   8       47.73       77.14     27.06 o
   4   9   8        0.10        8.86     17.50 o
   5   9   8      258.91      209.65     25.21 o
   6   9   8        2.17       -5.53     16.81 o
   7   9   8      188.81      166.25     23.37 o
   8   9   8        7.91        6.45     15.77 o
   9   9   8      270.61      269.86     27.29 o
  10   9   8       44.81       38.22     18.08 o
   4  10   8       10.99       41.56     19.92 o
   5  10   8       18.86        9.56     17.73 o
   6  10   8        4.44       15.66     18.88 o
   7  10   8      118.19      122.96     24.87 o
   8  10   8       76.80       60.90     21.41 o
   1   1   9      569.99      634.17      6.41 o
   2   1   9     1008.32     1036.62      8.38 o
   3   1   9     2426.13     2518.82     17.09 o
   4   1   9     1112.61     1169.46      8.64 o
   5   1   9     2379.93     2571.55     16.93 o
   6   1   9     1082.69     1079.55      9.41 o
   7   1   9      782.17      829.88      8.99 o
   8   1   9        0.02        0.45      2.57 o
   9   1   9       94.35       80.04      3.98 o
  10   1   9     1137.05     1089.55     12.18 o
  11   1   9      254.64      257.39      7.45 o
  12   1   9      487.94      467.63      9.89 o
  13   1   9        9.08       12.71      4.49 o
  14   1   9        5.61        3.59      4.43 o
  15   1   9        7.10        8.28      5.11 o
  16   1   9       15.17       10.31      5.12 o
  17   1   9       29.62       17.77      6.13 o
  18   1   9       23.34       25.56      7.39 o
  19   1   9        4.90       -1.21      6.97 o
  20   1   9       18.11        6.00      7.67 o
  21   1   9       41.18       49.58      9.94 o
  22   1   9        1.64       21.35      8.79 o
  23   1   9       17.41       23.40      9.27 o
  24   1   9        0.03       23.02      9.51 o
  25   1   9        4.65       23.25     10.00 o
  26   1   9        2.27       17.62     10.14 o
   0   2   9     1796.30     2085.49     26.67 o
   1   2   9      548.89      576.92      6.34 o
   2   2   9     2206.12     2412.61     19.00 o
   3   2   9      964.35      943.70      8.83 o
   4   2   9     1375.23     1224.87     12.02 o
   5   2   9      514.14      479.98      6.34 o
   6   2   9      815.17     1071.88     10.59 o
   7   2   9       52.58       94.80      5.78 o
   8   2   9      485.67      557.31      8.80 o
   9   2   9     1005.73     1041.84     13.00 o
  10   2   9     1278.70     1217.07     15.74 o
  11   2   9        8.57        8.76      3.65 o
  12   2   9       49.22       35.80      4.47 o
  13   2   9        1.54        1.95      4.18 o
  14   2   9     1938.37     1880.73     26.13 o
  15   2   9      297.71      267.87     12.16 o
  16   2   9       91.27       96.11      7.30 o
  17   2   9       12.00        8.58      5.80 o
  18   2   9        4.44        4.48      5.79 o
  19   2   9        7.50        5.72      7.13 o
  20   2   9       72.54       53.84     11.63 o
  21   2   9        8.12       16.69      7.91 o
  22   2   9      106.69       87.37     10.30 o
  23   2   9      117.37      141.38     12.01 o
  24   2   9       42.28       63.18     11.37 o
  25   2   9       30.59       46.46     10.19 o
  26   2   9       63.45       64.78     11.35 o
   1   3   9     1591.92     1615.39     17.00 o
   2   3   9     2443.84     2717.72     25.83 o
   3   3   9      183.48      298.97      6.09 o
   4   3   9      296.81      340.51      5.31 o
   5   3   9       52.20       41.47      2.78 o
   6   3   9      560.02      527.59      7.86 o
   7   3   9       56.83       57.74      2.88 o
   8   3   9      453.89      498.58      9.50 o
   9   3   9      439.88      338.23      8.44 o
  10   3   9     1731.71     1664.84     22.05 o
  11   3   9       43.77       37.90      4.65 o
  12   3   9      328.77      327.96      9.71 o
  13   3   9      301.03      299.90      9.51 o
  14   3   9       97.67      106.67      7.06 o
  15   3   9        1.66       -4.89      4.89 o
  16   3   9        2.61       -0.25      4.99 o
  17   3   9      126.13      120.94      9.52 o
  18   3   9      353.89      378.56     22.03 o
  19   3   9       39.92       32.60      7.10 o
  20   3   9       92.85      119.31     10.28 o
  21   3   9      219.76      243.59     15.42 o
  22   3   9        3.46        4.41      8.78 o
  23   3   9        3.39       -0.46      8.04 o
  24   3   9        0.46        9.31      9.37 o
  25   3   9        5.00       16.72      9.39 o
  26   3   9        0.06       -5.61      9.73 o
   0   4   9     7385.97     7383.07     95.84 o
   1   4   9      272.30      251.43      7.80 o
   2   4   9      228.64      273.88      6.63 o
   3   4   9     1027.86     1075.28     13.04 o
   4   4   9      354.06      295.92      6.43 o
   5   4   9      482.60      482.12      8.35 o
   6   4   9      126.18      113.96      4.18 o
   7   4   9       19.97       21.83      3.58 o
   8   4   9       26.64       31.69      3.34 o
   9   4   9       24.48       22.02      4.78 o
  10   4   9      208.33      202.25      8.01 o
  11   4   9      676.05      638.64     14.07 o
  12   4   9      450.04      451.58     12.63 o
  13   4   9      161.08      165.19      8.58 o
  14   4   9      245.15      243.92      9.01 o
  15   4   9       13.10       20.70      5.25 o
  16   4   9       99.63      107.61      7.41 o
  17   4   9      180.06      201.42      9.17 o
  18   4   9      138.17      139.90      8.49 o
  19   4   9       54.99       59.58      8.27 o
  20   4   9        3.86       -7.18      7.18 o
  21   4   9        1.25        3.29      7.24 o
  22   4   9       28.87       40.19     10.99 o
  23   4   9       15.13       20.22      8.80 o
  24   4   9        8.62        5.16      8.46 o
  25   4   9        1.35        1.77      9.06 o
   1   5   9      236.92      185.51      6.97 o
   2   5   9     5342.32     5413.45     51.72 o
   3   5   9      528.84      497.34      7.69 o
   4   5   9      119.00      135.03      4.72 o
   5   5   9      542.60      513.05     10.64 o
   6   5   9      747.65      716.85     11.95 o
   7   5   9      263.23      270.11      7.54 o
   8   5   9       50.69       62.51      4.65 o
   9   5   9     1721.59     1596.83     24.66 o
  10   5   9       96.40       87.31      6.29 o
  11   5   9       14.49       11.20      4.94 o
  12   5   9       54.27       59.55      6.82 o
  13   5   9      325.96      309.43     11.27 o
  14   5   9      131.75      136.39      8.10 o
  15   5   9       56.01       60.87      6.80 o
  16   5   9      351.95      360.92     12.39 o
  17   5   9        0.20        5.44      6.12 o
  18   5   9      165.33      190.88     10.32 o
  19   5   9        9.40        6.33      6.67 o
  20   5   9      122.75      142.39      9.95 o
  21   5   9        0.01        3.94      9.61 o
  22   5   9        0.52       14.55     10.46 o
  23   5   9        3.07        4.42     10.70 o
  24   5   9        7.15        0.78     11.48 o
   0   6   9     6540.13     6140.29     83.10 o
   1   6   9        6.65        1.83      3.71 o
   2   6   9      305.20      306.52      7.40 o
   3   6   9      484.52      431.98     12.63 o
   4   6   9     1699.31     1613.71     29.25 o
   5   6   9      186.71      201.42      9.84 o
   6   6   9      410.07      358.52     12.87 o
   7   6   9      217.73      207.88     14.66 o
   8   6   9      208.60      215.41     12.12 o
   9   6   9      161.72      171.01      8.31 o
  10   6   9      255.59      254.32      9.40 o
  11   6   9      459.85      431.14     11.80 o
  12   6   9       38.59       38.96      5.77 o
  13   6   9       57.22       56.24      5.90 o
  14   6   9      166.63      194.85     10.44 o
  15   6   9       94.75      118.56     12.23 o
  16   6   9      168.63      150.30     18.56 o
  17   6   9       84.53       82.53     16.50 o
  18   6   9      134.85      172.11     19.75 o
  19   6   9        1.33      -15.20     15.20 o
  20   6   9       36.70       47.96     17.28 o
  21   6   9       14.32       40.52     16.59 o
  22   6   9      242.80      290.40     25.68 o
   1   7   9      168.59      145.92      8.69 o
   3   7   9      440.69      461.67     27.98 o
   4   7   9       39.98       21.08     15.08 o
   5   7   9      290.98      267.89     31.32 o
   6   7   9      132.87      126.35     14.10 o
   7   7   9      110.41       93.58     10.19 o
   8   7   9        0.09       -6.29      7.29 o
   9   7   9       51.13       39.55      8.97 o
  10   7   9        3.05       -4.26      4.94 o
  11   7   9       29.32       32.93      8.66 o
  12   7   9        0.99       -2.06      7.23 o
  13   7   9      104.03       85.99     18.12 o
  14   7   9      336.34      366.15     19.17 o
  15   7   9        9.23       24.62     14.12 o
  16   7   9      197.72      210.91     20.68 o
  17   7   9        2.52      -13.40     13.40 o
  18   7   9        3.16        7.32     15.53 o
  19   7   9        0.36       -3.34     15.30 o
  20   7   9       13.42       43.78     23.08 o
  21   7   9        5.90       14.10     17.30 o
   0   8   9      874.10      812.81     27.75 o
   4   8   9       49.37       56.30     18.19 o
   5   8   9       42.69       50.20     17.27 o
   6   8   9        3.03       13.59     14.74 o
   7   8   9       26.06       12.55     14.39 o
   8   8   9      143.33      159.92     20.72 o
   9   8   9        2.29      -13.93     13.93 o
  10   8   9       24.18       20.46     11.63 o
  11   8   9       22.43       46.41     12.47 o
  12   8   9       33.74       12.35     19.11 o
  13   8   9        0.21      -14.16     16.00 o
  14   8   9       21.14       10.94     20.61 o
  15   8   9        6.11       21.99     20.26 o
  16   8   9      133.67       86.00     26.71 o
  17   8   9       38.69       78.98     27.06 o
  18   8   9       59.97       86.12     28.32 o
  19   8   9       35.88       31.55     26.25 o
   3   9   9        2.25       24.06     17.15 o
   4   9   9       21.73       20.49     18.31 o
   5   9   9       45.74       20.38     18.08 o
   6   9   9       47.83       67.35     20.61 o
   7   9   9       35.75       39.03     18.19 o
   8   9   9        5.34       15.77     16.46 o
   9   9   9       76.75       68.16     20.15 o
  10   9   9      108.74      118.47     22.57 o
   3  10   9        1.94       17.27     17.38 o
   4  10   9        0.05       12.89     17.73 o
   5  10   9        3.48       27.98     17.96 o
   6  10   9        0.18      -16.12     16.12 o
   7  10   9       11.44        9.56     18.77 o
   8  10   9       36.74      100.39     21.76 o
   0   0  10    16418.10    15871.97    195.62 o
   1   0  10      190.33      136.63      4.37 o
   2   0  10     2226.70     2302.20     23.37 o
   3   0  10     3069.60     3224.16     27.20 o
   4   0  10       54.01       25.20      2.43 o
   5   0  10    10562.10    10802.22     88.99 o
   6   0  10      324.51      261.55      6.02 o
   7   0  10     1143.60     1062.48     13.48 o
   8   0  10     5994.39     6043.67     56.33 o
   9   0  10       17.62       18.11      3.14 o
  10   0  10     3448.08     3293.43     36.69 o
  11   0  10      252.18      300.08     14.77 o
  12   0  10        0.55       -3.79      4.42 o
  13   0  10        0.02        0.20      4.86 o
  14   0  10      438.14      422.67     12.56 o
  15   0  10      368.71      366.72     17.96 o
  16   0  10        4.88       13.20      7.36 o
  17   0  10      629.84      637.11     24.41 o
  18   0  10      667.42      707.45     26.41 o
  19   0  10       22.46        9.59     10.99 o
  20   0  10       38.48       22.66     11.39 o
  21   0  10       22.27        9.91     12.32 o
  22   0  10      153.92      217.02     18.48 o
  23   0  10       28.05       43.94     13.96 o
  24   0  10       40.92       75.62     15.30 o
  25   0  10        0.13        9.82     13.27 o
  26   0  10        8.65       16.11     14.31 o
   1   1  10       22.89       24.87      2.08 o
   2   1  10       27.12       47.93      1.97 o
   3   1  10      166.15      268.78      6.27 o
   4   1  10       92.14       76.94      2.26 o
   5   1  10     1344.19     1349.07     10.24 o
   6   1  10      925.18      852.43      8.56 o
   7   1  10     2364.07     2415.14     18.72 o
   8   1  10      452.73      415.78      5.80 o
   9   1  10     2610.30     2564.02     21.04 o
  10   1  10      625.02      657.66      8.57 o
  11   1  10      775.70      805.24      9.78 o
  12   1  10      789.27      759.13     11.81 o
  13   1  10      151.84      163.83      6.38 o
  14   1  10     1299.28     1288.23     16.97 o
  15   1  10      160.42      151.50      9.48 o
  16   1  10      682.72      629.72     13.28 o
  17   1  10        4.86        5.09      5.32 o
  18   1  10       10.56       13.25      7.11 o
  19   1  10       14.25       20.39      7.52 o
  20   1  10      265.97      236.34     12.49 o
  21   1  10      419.55      462.09     16.66 o
  22   1  10       37.29       31.59     11.52 o
  23   1  10      166.19      172.89     12.73 o
  24   1  10       72.35       91.03     14.31 o
  25   1  10        6.57       17.83      9.70 o
  26   1  10        9.03       18.88     10.09 o
   0   2  10     1518.77     1578.01     27.38 o
   1   2  10     1441.99     1372.28     11.25 o
   2   2  10     3302.96     3281.69     23.89 o
   3   2  10     3910.40     3946.54     29.43 o
   4   2  10     6350.27     6755.78     47.87 o
   5   2  10     2209.03     2084.15     17.25 o
   6   2  10     6821.05     6962.05     55.16 o
   7   2  10      603.20      603.44      8.40 o
   8   2  10     1767.33     1744.72     18.77 o
   9   2  10        8.03        4.07      2.92 o
  10   2  10      233.69      245.27      8.55 o
  11   2  10      183.18      214.76      7.21 o
  12   2  10      336.20      307.79      8.61 o
  13   2  10      130.89      150.63      7.67 o
  14   2  10     1087.43     1070.47     18.41 o
  15   2  10       30.39       36.60      6.07 o
  16   2  10      121.42      126.57      7.93 o
  17   2  10      821.05      783.42     16.59 o
  18   2  10       29.31       35.64      6.77 o
  19   2  10        0.06       -0.44      6.07 o
  20   2  10        9.84        8.20      7.43 o
  21   2  10        0.17       -1.94      7.59 o
  22   2  10       80.50       93.66     10.69 o
  23   2  10        7.54       10.52      8.58 o
  24   2  10       21.65       26.80      9.59 o
  25   2  10        4.88        6.79      9.24 o
  26   2  10        0.26       23.74     10.48 o
   1   3  10      407.39      323.28      6.48 o
   2   3  10      620.62      578.94      9.51 o
   3   3  10       26.38       50.94      3.25 o
   4   3  10      210.82      181.35      4.26 o
   5   3  10       45.06       54.69      2.96 o
   6   3  10      795.33      758.37      8.96 o
   7   3  10       44.86       51.67      3.03 o
   8   3  10      219.96      206.78      6.36 o
   9   3  10     1053.74     1101.32     13.86 o
  10   3  10      580.49      576.76     11.64 o
  11   3  10      453.50      466.37     10.85 o
  12   3  10      131.52      107.00      6.53 o
  13   3  10       80.73       86.42      6.55 o
  14   3  10      262.80      234.70      9.27 o
  15   3  10       15.89       20.24      6.58 o
  16   3  10       53.94       53.17      6.35 o
  17   3  10        1.61        3.91      9.04 o
  18   3  10        6.30        6.01      6.72 o
  19   3  10        1.62        9.92      6.49 o
  20   3  10       17.95       26.59      8.27 o
  21   3  10       15.93       33.47      8.67 o
  22   3  10        0.03       -8.23      8.23 o
  23   3  10        3.42        4.32      8.49 o
  24   3  10       32.83       41.56     10.02 o
  25   3  10       27.37       20.17      9.49 o
   0   4  10     2807.39     2725.00     50.77 o
   1   4  10     1002.13     1178.21     15.63 o
   2   4  10      122.64      130.49      5.61 o
   3   4  10      381.17      375.60      8.17 o
   4   4  10      774.54      869.01     10.38 o
   5   4  10      155.31      186.94      5.44 o
   6   4  10      286.93      270.74      5.65 o
   7   4  10       51.22       33.24      2.75 o
   8   4  10       43.03       35.37      3.15 o
   9   4  10      431.83      356.65      9.61 o
  10   4  10     1448.62     1446.24     23.23 o
  11   4  10       75.56       75.60      7.15 o
  12   4  10      154.06      166.14      9.12 o
  13   4  10      713.77      704.39     14.20 o
  14   4  10      117.27       97.42      6.81 o
  15   4  10       17.64       13.03      6.81 o
  16   4  10      334.07      328.78     13.23 o
  17   4  10       13.31       18.64      6.54 o
  18   4  10       38.01       52.83      7.12 o
  19   4  10       19.45        4.17      7.20 o
  20   4  10       34.01       32.32      8.22 o
  21   4  10        0.93       -2.09      7.64 o
  22   4  10       18.24       38.07      8.77 o
  23   4  10        9.40       20.81      8.78 o
  24   4  10        0.58       -2.34      8.64 o
  25   4  10        0.68       -3.95      9.22 o
   1   5  10      239.57      252.05      8.33 o
   2   5  10       99.67       98.63      5.70 o
   3   5  10       50.87       60.79      3.84 o
   4   5  10       95.71      100.66      4.81 o
   5   5  10        6.05        0.62      3.59 o
   6   5  10       34.54       38.43      5.02 o
   7   5  10        0.80       -1.04      3.54 o
   8   5  10       61.27       58.78      7.84 o
   9   5  10        0.45        0.66      4.88 o
  10   5  10      112.74      106.89      6.81 o
  11   5  10       59.93       72.81      9.65 o
  12   5  10        0.68        6.90      5.01 o
  13   5  10        8.75        8.00      5.41 o
  14   5  10      164.68      176.58      9.20 o
  15   5  10        1.95        8.14      5.65 o
  16   5  10       24.77       22.70      6.64 o
  17   5  10        6.66        7.67      6.53 o
  18   5  10       25.32       30.83      8.80 o
  19   5  10       33.79       34.01     15.26 o
  20   5  10       14.71       15.52     11.53 o
  21   5  10        9.51        5.01     10.07 o
  22   5  10        1.68       -3.40     10.32 o
  23   5  10       17.79       22.81     14.60 o
  24   5  10        3.99       -5.46     16.37 o
   0   6  10     1250.14     1113.14     22.70 o
   1   6  10       24.93       26.66      4.36 o
   2   6  10       15.24       23.66      4.17 o
   3   6  10       12.76        2.40      5.49 o
   4   6  10      355.12      332.01     18.12 o
   5   6  10      304.31      303.13     11.75 o
   6   6  10      113.63       75.24      8.59 o
   7   6  10      199.54      188.05     10.18 o
   8   6  10      288.10      289.50     10.60 o
   9   6  10       43.65       37.49      5.88 o
  10   6  10        0.38       -3.55      4.85 o
  11   6  10        0.49        0.70      4.86 o
  12   6  10       26.24       24.86      5.78 o
  13   6  10       11.47        2.44      4.85 o
  14   6  10      169.89      134.46     10.65 o
  15   6  10       24.83       34.05     10.24 o
  16   6  10       10.51       24.41     13.49 o
  17   6  10        2.07       -9.52     15.54 o
  18   6  10        0.38       13.63     13.79 o
  19   6  10        5.25       -0.37     13.78 o
  20   6  10       35.50       40.85     17.46 o
  21   6  10        6.06       11.97     15.72 o
  22   6  10       10.79       45.76     20.67 o
   1   7  10      262.02      265.82     16.00 o
   3   7  10       94.65      122.20     13.19 o
   4   7  10       32.95       38.67     10.90 o
   5   7  10        8.39       -4.80      9.19 o
   6   7  10       43.36       41.36     11.23 o
   7   7  10       10.87        3.61      9.63 o
   8   7  10        9.40        4.42      9.00 o
   9   7  10       52.12       39.48      6.47 o
  10   7  10       64.60       55.90      6.68 o
  11   7  10        0.12       -5.01      5.01 o
  12   7  10       18.13       28.52      7.39 o
  13   7  10        0.85        5.54      8.91 o
  14   7  10       27.79       27.39     11.64 o
  15   7  10       70.79       84.65     15.67 o
  16   7  10        1.26       14.43     14.24 o
  17   7  10       40.72       19.49     17.33 o
  18   7  10        1.11      -14.19     14.41 o
  19   7  10       14.31       28.28     16.41 o
  20   7  10        3.32       -2.22     16.08 o
  21   7  10       22.91       -2.93     15.57 o
   0   8  10      706.28      702.52     25.56 o
   3   8  10      209.85      200.90     23.60 o
   4   8  10      237.94      230.14     24.18 o
   5   8  10       57.82       36.27     16.46 o
   6   8  10      132.50      119.97     20.26 o
   7   8  10      178.92      160.84     22.57 o
   8   8  10      307.75      307.74     27.40 o
   9   8  10       33.85       27.17     16.00 o
  10   8  10      116.73      122.90     10.33 o
  11   8  10       65.42       62.64     13.30 o
  12   8  10       74.62       96.73     15.10 o
  13   8  10       27.66       18.65     19.11 o
  14   8  10        0.51       -4.37     19.34 o
  15   8  10        4.79        9.79     19.80 o
  16   8  10       10.84       15.66     23.95 o
  17   8  10        0.01       -4.37     23.37 o
  18   8  10       97.16      106.26     29.82 o
   3   9  10       44.07       50.31     19.69 o
   4   9  10      107.79      149.21     24.87 o
   5   9  10       92.76       90.84     20.84 o
   6   9  10      336.34      372.10     31.43 o
   7   9  10       11.05       20.26     18.19 o
   8   9  10       26.55       38.68     17.61 o
   9   9  10        0.01        8.17     16.58 o
  10   9  10      103.36       86.00     21.41 o
   2  10  10        1.04       26.83     20.03 o
   3  10  10        4.51       41.91     20.15 o
   4  10  10      203.00      176.38     28.09 o
   5  10  10       14.34        3.80     19.46 o
   6  10  10       44.80       49.05     22.10 o
   7  10  10       42.95        6.33     19.57 o
   8  10  10       16.56       24.18     20.03 o
   1   1  11     2114.92     2288.40     18.52 o
   2   1  11      327.66      319.45      4.75 o
   3   1  11      228.96      227.24      3.84 o
   4   1  11     2315.76     2483.39     18.10 o
   5   1  11     4274.91     4543.39     29.39 o
   6   1  11      985.42      908.73      8.72 o
   7   1  11     4265.43     4578.42     31.17 o
   8   1  11        8.14        9.66      2.30 o
   9   1  11     1112.81     1158.37     11.86 o
  10   1  11      162.74      207.46      4.85 o
  11   1  11      322.14      317.23      6.12 o
  12   1  11       16.15       14.46      2.67 o
  13   1  11     1800.84     1695.59     20.38 o
  14   1  11       74.53       70.51      5.57 o
  15   1  11      232.36      220.06      8.56 o
  16   1  11        0.61        3.15      5.32 o
  17   1  11        0.24        8.26      5.35 o
  18   1  11       80.33       79.83      9.42 o
  19   1  11        7.08        9.12      7.23 o
  20   1  11        8.50       14.98      8.07 o
  21   1  11        5.06        3.89      8.09 o
  22   1  11        3.11        2.15      8.40 o
  23   1  11        4.04       22.59      9.40 o
  24   1  11        2.70       15.85      9.65 o
  25   1  11       13.84       19.30      9.67 o
  26   1  11        8.47       13.08     10.31 o
   0   2  11      385.73      254.10      8.44 o
   1   2  11      185.17      240.05      4.59 o
   2   2  11     3033.00     3160.49     22.37 o
   3   2  11     1317.61     1536.02     13.10 o
   4   2  11     6115.10     6336.88     43.31 o
   5   2  11      370.54      420.26      5.95 o
   6   2  11     6389.13     6418.09     46.04 o
   7   2  11     2638.61     2761.53     24.99 o
   8   2  11     1106.36     1254.21     15.21 o
   9   2  11        3.87        6.25      3.20 o
  10   2  11       21.62       12.79      3.54 o
  11   2  11     5472.81     5294.21     51.74 o
  12   2  11        0.13        6.95      4.97 o
  13   2  11     1496.49     1396.38     21.42 o
  14   2  11       22.86       24.82      5.91 o
  15   2  11      129.65      138.54      8.20 o
  16   2  11       86.83       84.86      7.33 o
  17   2  11       21.25       21.39      6.17 o
  18   2  11        6.48       -3.67      5.38 o
  19   2  11        3.16        3.21      8.00 o
  20   2  11        4.88       -5.76      7.33 o
  21   2  11       19.46       17.26      8.27 o
  22   2  11      120.44      131.86     11.67 o
  23   2  11        0.42        2.37      8.87 o
  24   2  11       75.18       90.30     11.42 o
  25   2  11       29.46       19.73     10.03 o
  26   2  11        0.32       -1.72     10.00 o
   1   3  11       10.98       16.36      2.78 o
   2   3  11     1861.17     2050.66     20.91 o
   3   3  11      175.21      156.19      8.06 o
   4   3  11     2157.76     2263.66     20.93 o
   5   3  11     1604.93     1558.59     15.62 o
   6   3  11       17.33       16.54      3.23 o
   7   3  11       59.99       73.43      3.58 o
   8   3  11       20.15       22.45      5.23 o
   9   3  11      292.24      310.77      7.98 o
  10   3  11      102.14      117.12      5.23 o
  11   3  11       50.23       74.34      6.75 o
  12   3  11        0.69        0.16      4.68 o
  13   3  11     1165.24     1182.88     19.33 o
  14   3  11       30.09       31.18      5.91 o
  15   3  11       56.50       44.50      6.22 o
  16   3  11      146.32      132.51      8.09 o
  17   3  11      521.77      530.65     13.94 o
  18   3  11       10.60        0.70      6.12 o
  19   3  11       12.58       11.00      7.51 o
  20   3  11       81.24       89.25     13.70 o
  21   3  11        1.13        7.96      8.46 o
  22   3  11        0.31        2.21      8.28 o
  23   3  11       18.20       25.18      9.36 o
  24   3  11        6.75       -8.71      8.71 o
  25   3  11       19.50       36.71     10.25 o
   0   4  11     3259.37     3352.54     49.79 o
   1   4  11     1536.26     1535.55     19.16 o
   2   4  11        0.01        0.66      2.91 o
   3   4  11      436.80      356.67      9.87 o
   4   4  11      639.62      599.90      7.96 o
   5   4  11      588.50      571.42      8.57 o
   6   4  11        3.16        4.20      2.53 o
   7   4  11     1089.98     1063.65     16.12 o
   8   4  11      277.55      249.75      6.65 o
   9   4  11        0.57       -1.18      4.20 o
  10   4  11     1301.56     1294.56     21.95 o
  11   4  11     2031.70     2025.00     30.28 o
  12   4  11       87.22       87.50      7.31 o
  13   4  11      766.36      712.65     16.31 o
  14   4  11        3.51       -4.76      4.76 o
  15   4  11      150.09      158.42      8.16 o
  16   4  11        4.62        6.43      5.56 o
  17   4  11       73.38       75.96      7.36 o
  18   4  11      157.63      155.19     10.29 o
  19   4  11      217.51      252.28     12.43 o
  20   4  11       54.53       72.25      9.51 o
  21   4  11       50.44       44.16      8.87 o
  22   4  11        0.22       -3.27      8.11 o
  23   4  11        0.34       -7.92      7.92 o
  24   4  11        7.77        5.84     10.59 o
   1   5  11     3290.50     3148.45     33.76 o
   2   5  11      229.11      224.88      7.50 o
   3   5  11      648.79      651.46     10.32 o
   4   5  11       89.51       92.41      4.95 o
   5   5  11     1842.21     1771.54     21.76 o
   6   5  11      626.80      661.30     11.82 o
   7   5  11      214.61      211.56      8.26 o
   8   5  11       35.06       44.10      5.44 o
   9   5  11      991.18     1001.82     21.09 o
  10   5  11       57.41       45.79      5.86 o
  11   5  11      251.75      215.08      9.22 o
  12   5  11       68.40       77.46      6.84 o
  13   5  11      325.14      359.41     11.90 o
  14   5  11       26.56        8.08     11.32 o
  15   5  11       26.13       21.25      6.86 o
  16   5  11       11.50       10.36      6.55 o
  17   5  11      289.97      317.00     12.69 o
  18   5  11        5.96       -8.49     11.92 o
  19   5  11        0.20       -7.38      7.38 o
  20   5  11        2.35       -1.59      8.99 o
  21   5  11       10.54       -2.64     14.52 o
  22   5  11        1.09       -3.94     15.29 o
  23   5  11        2.87      -17.22     22.05 o
   0   6  11      408.10      400.23     13.88 o
   1   6  11     2176.62     2004.95     29.20 o
   2   6  11        2.62        5.23      4.75 o
   3   6  11      940.23      902.48     18.58 o
   4   6  11      260.22      221.40     10.50 o
   5   6  11      252.81      254.70     12.86 o
   6   6  11      552.55      551.99     15.54 o
   7   6  11      545.42      542.66     19.86 o
   8   6  11      612.61      590.66     14.47 o
   9   6  11        4.27        2.98      5.57 o
  10   6  11      278.15      307.86     10.83 o
  11   6  11      121.12      138.08      7.93 o
  12   6  11       75.98       75.33      8.12 o
  13   6  11        6.95        5.90      5.47 o
  14   6  11      182.20      173.86     13.55 o
  15   6  11      477.33      487.69     16.68 o
  16   6  11       14.91       26.11     10.14 o
  17   6  11       35.96       57.21     15.88 o
  18   6  11        0.55      -12.88     12.88 o
  19   6  11       72.26       53.51     16.35 o
  20   6  11        7.15       34.84     15.94 o
  21   6  11       16.48       24.21     16.19 o
  22   6  11       12.00       24.65     27.11 o
   1   7  11      303.88      275.04     15.43 o
   2   7  11        0.01        4.72     14.16 o
   3   7  11     1434.62     1390.39     36.56 o
   4   7  11        1.77       -8.63     16.58 o
   5   7  11       84.19      125.91     13.55 o
   6   7  11       98.33      108.30     15.72 o
   7   7  11      106.80      105.00     17.73 o
   8   7  11      167.76      166.83     15.10 o
   9   7  11      134.40      168.65      9.31 o
  10   7  11        0.14       -0.30      5.02 o
  11   7  11        1.19       -6.17      6.17 o
  12   7  11       68.81       73.48     10.53 o
  13   7  11       77.09      104.37     12.01 o
  14   7  11       30.52       37.76     10.22 o
  15   7  11        6.98      -16.23     18.31 o
  16   7  11        0.32       -0.79     22.45 o
  17   7  11        6.62      -10.44     14.21 o
  18   7  11       20.04       -2.81     14.57 o
  19   7  11       23.55        7.01     22.62 o
  20   7  11        0.24        5.36     16.17 o
   2   8  11        8.68       23.95     16.35 o
   3   8  11       14.59       29.59     17.73 o
   4   8  11      111.30       64.59     19.00 o
   5   8  11      114.98      120.08     20.95 o
   6   8  11       16.18       25.21     16.23 o
   7   8  11       43.68       80.02     19.23 o
   8   8  11        8.33       13.36     15.89 o
   9   8  11       63.77       52.01     12.32 o
  10   8  11       17.52       17.28     11.11 o
  11   8  11       56.32       76.92      8.68 o
  12   8  11       26.91       49.99     13.19 o
  13   8  11        4.65      -16.46     16.46 o
  14   8  11       18.11       35.11     21.99 o
  15   8  11      189.89      184.55     30.05 o
  16   8  11       24.62       24.29     22.34 o
  17   8  11       19.50       16.69     23.03 o
  18   8  11        1.70       39.60     25.21 o
   2   9  11        2.15       -2.19     16.00 o
   3   9  11       19.83       18.88     17.27 o
   4   9  11        5.32      -16.81     16.81 o
   5   9  11       50.00       70.00     20.61 o
   6   9  11       85.13      105.11     21.30 o
   7   9  11        6.40       17.61     16.35 o
   8   9  11       51.39       28.21     18.19 o
   9   9  11      210.70      220.16     24.64 o
  10   9  11       17.11       42.83     18.54 o
  11   9  11       80.24       96.82     21.53 o
   1  10  11       30.93       30.74     21.76 o
   2  10  11       15.46       23.49     20.03 o
   3  10  11       48.42       35.23     20.72 o
   4  10  11        2.95      -13.12     17.50 o
   5  10  11        2.07       -4.84     19.34 o
   6  10  11        2.09       -4.37     18.19 o
   7  10  11       26.77       64.36     21.64 o
   8  10  11        9.60       17.50     20.15 o
   0   0  12     6763.79     7353.17    142.67 o
   1   0  12      307.18      331.71      6.76 o
   2   0  12      684.90      729.15     13.29 o
   3   0  12     1111.69     1169.82     15.63 o
   4   0  12      443.97      469.24      9.89 o
   5   0  12      301.67      353.95      7.31 o
   6   0  12     4274.27     4582.21     44.19 o
   7   0  12     3903.68     3963.69     39.15 o
   8   0  12      696.43      697.16     10.99 o
   9   0  12        0.04       -3.06      3.06 o
  10   0  12      364.59      410.06      8.72 o
  11   0  12      156.98      136.86      6.14 o
  12   0  12        0.42       -0.54      3.66 o
  13   0  12        5.09       -3.13      4.24 o
  14   0  12      341.91      271.19      8.99 o
  15   0  12      414.98      378.65     10.37 o
  16   0  12      767.96      746.24     20.64 o
  17   0  12     1481.71     1456.38     38.18 o
  18   0  12      103.03       91.88     13.27 o
  19   0  12       38.04       13.29     19.23 o
  20   0  12       85.83       84.13     13.56 o
  21   0  12       76.78       63.69     32.35 o
  22   0  12       73.08       84.83     14.98 o
  23   0  12      120.96      101.71     16.24 o
  24   0  12       29.64       38.55     14.86 o
  25   0  12        8.24       41.47     14.58 o
  26   0  12       70.30      107.89     17.99 o
   1   1  12     4846.30     5154.44     35.42 o
   2   1  12     1111.36     1116.01     10.80 o
   3   1  12      593.20      543.71      6.61 o
   4   1  12     5585.99     6158.75     40.47 o
   5   1  12     1082.26     1189.51     10.50 o
   6   1  12      738.32      760.52      8.01 o
   7   1  12     5347.70     5567.31     37.37 o
   8   1  12        1.63        2.76      2.33 o
   9   1  12     2602.18     2745.93     20.66 o
  10   1  12      930.64      843.14      9.99 o
  11   1  12      229.50      230.10      5.54 o
  12   1  12       45.28       45.72      5.48 o
  13   1  12      189.90      185.51      7.08 o
  14   1  12      817.47      771.41     12.94 o
  15   1  12      135.65      138.71      7.52 o
  16   1  12      500.50      545.80     12.75 o
  17   1  12       56.64       53.06      6.71 o
  18   1  12        0.90        4.78      6.14 o
  19   1  12       41.19       30.93      8.03 o
  20   1  12      204.01      172.54     11.41 o
  21   1  12       31.93       29.17      8.91 o
  22   1  12        0.19        6.49      8.44 o
  23   1  12       61.18       80.39     10.99 o
  24   1  12        0.04        7.49      9.19 o
  25   1  12       14.85       34.89     10.18 o
  26   1  12       19.11        9.65     10.20 o
   0   2  12        2.58        1.43      2.72 o
   1   2  12       94.95       65.55      2.88 o
   2   2  12        5.18       -1.84      1.89 o
   3   2  12      723.02      704.42      7.94 o
   4   2  12      880.69      916.14      8.90 o
   5   2  12      765.06      754.85      7.89 o
   6   2  12     2465.07     2497.62     20.38 o
   7   2  12     2224.78     2214.53     19.83 o
   8   2  12       18.79       29.88      3.34 o
   9   2  12       43.24       51.00      4.87 o
  10   2  12      640.96      635.20     10.88 o
  11   2  12        1.97        9.59      4.90 o
  12   2  12     1090.21      994.37     15.48 o
  13   2  12       17.14       14.69      5.77 o
  14   2  12      156.24      141.49      9.78 o
  15   2  12      384.01      354.13     12.49 o
  16   2  12        1.76        3.89      5.18 o
  17   2  12      175.44      203.11      8.95 o
  18   2  12       41.14       40.38      7.33 o
  19   2  12        2.01        3.89      6.40 o
  20   2  12       74.49       61.25      7.99 o
  21   2  12        3.31       -2.31      7.79 o
  22   2  12       26.56       19.41      8.94 o
  23   2  12       33.82       37.78      9.92 o
  24   2  12        8.26       22.20      9.67 o
  25   2  12        5.19        4.60     10.22 o
   1   3  12       81.69      104.73      4.43 o
   2   3  12      151.63      130.71      4.48 o
   3   3  12     1424.07     1406.05     15.11 o
   4   3  12      274.62      278.15      6.53 o
   5   3  12     1221.68     1306.95     14.01 o
   6   3  12      266.75      243.23      5.41 o
   7   3  12        1.98        2.65      2.32 o
   8   3  12      103.80      109.74      5.16 o
   9   3  12      939.57      935.26     14.22 o
  10   3  12      819.80      704.30     12.41 o
  11   3  12      701.48      655.49     13.46 o
  12   3  12        8.44       -0.57      4.93 o
  13   3  12       77.35       73.23      7.04 o
  14   3  12      442.35      418.09     11.91 o
  15   3  12        1.87        5.25      5.27 o
  16   3  12       77.98       77.86      7.99 o
  17   3  12       62.46       75.98     10.99 o
  18   3  12        1.12        4.48      6.39 o
  19   3  12        1.58        7.90      6.44 o
  20   3  12       16.69       13.35      7.36 o
  21   3  12       72.11       89.27     10.30 o
  22   3  12        1.66        0.62      9.67 o
  23   3  12       41.19       38.45     12.41 o
  24   3  12       15.14       14.45      9.68 o
  25   3  12        1.66       -6.76      9.33 o
   0   4  12      734.07      780.55     18.33 o
   1   4  12      707.44      700.35     11.06 o
   2   4  12      140.75      152.77      5.98 o
   3   4  12      443.10      450.06      8.51 o
   4   4  12     1411.89     1283.80     15.51 o
   5   4  12       67.34       74.89      3.40 o
   6   4  12      394.91      368.94      7.08 o
   7   4  12       39.78       30.02      3.48 o
   8   4  12       75.53       73.82      5.25 o
   9   4  12        5.11       -5.73      5.73 o
  10   4  12      233.85      225.98      8.74 o
  11   4  12       50.06       54.18      6.67 o
  12   4  12      321.70      274.32     10.87 o
  13   4  12      130.51      131.31      8.67 o
  14   4  12      104.29       93.64      7.94 o
  15   4  12       23.01       27.46      6.07 o
  16   4  12       20.99       32.19      9.01 o
  17   4  12       32.53       45.17      7.18 o
  18   4  12       10.13       16.08      6.72 o
  19   4  12       12.60       25.83      7.22 o
  20   4  12       10.60        9.44     14.96 o
  21   4  12       18.98       14.90      8.40 o
  22   4  12        3.89       -8.10      8.10 o
  23   4  12        1.14       -0.05      8.43 o
  24   4  12        0.46       -4.36      8.73 o
   1   5  12       25.94       40.71      4.89 o
   2   5  12        4.67       10.96      4.72 o
   3   5  12        0.02       -4.59      5.40 o
   4   5  12      133.63      134.92      4.96 o
   5   5  12      286.60      294.29      7.74 o
   6   5  12      262.41      242.65      7.74 o
   7   5  12      411.87      404.71     10.96 o
   8   5  12      118.77      117.11      7.00 o
   9   5  12       46.19       56.59      5.88 o
  10   5  12      163.35      142.53      8.07 o
  11   5  12        1.19       -5.05      5.05 o
  12   5  12       47.19       58.35      7.74 o
  13   5  12       82.52       69.40      7.22 o
  14   5  12        2.91        2.27      8.14 o
  15   5  12       23.82       16.66      6.57 o
  16   5  12       10.42       -0.45      6.53 o
  17   5  12        6.57       11.39      7.16 o
  18   5  12        6.32       -0.35      8.17 o
  19   5  12        0.70       -1.70      8.58 o
  20   5  12        9.90        5.68     10.67 o
  21   5  12        2.86      -13.18     13.18 o
  22   5  12       28.34       44.77     17.06 o
  23   5  12        0.06       -3.85     16.08 o
   0   6  12      130.80      191.29     13.27 o
   1   6  12        2.58       15.57      5.03 o
   2   6  12     1050.84      973.99     18.58 o
   3   6  12      117.93      111.91      9.46 o
   4   6  12      198.17      190.24      9.86 o
   5   6  12      124.64      135.97      9.17 o
   6   6  12        7.12       10.77      6.56 o
   7   6  12       53.61       60.44      6.37 o
   8   6  12       61.56       49.07      6.04 o
   9   6  12       44.29       33.27      5.97 o
  10   6  12       96.17       87.97      7.38 o
  11   6  12       33.10       37.79      7.56 o
  12   6  12       17.72       13.36      5.56 o
  13   6  12       19.08       14.10     11.10 o
  14   6  12       58.81       54.99      7.78 o
  15   6  12        0.71        5.36      6.53 o
  16   6  12       11.25       20.27     10.45 o
  17   6  12       22.36        8.41     13.91 o
  18   6  12        6.64       12.61     14.56 o
  19   6  12        2.13      -13.46     13.46 o
  20   6  12       81.40       63.85     17.44 o
  21   6  12        1.40       10.96     26.02 o
  22   6  12       42.19       55.38     18.47 o
   1   7  12      154.42      132.33     13.18 o
   2   7  12        5.84        7.71     14.97 o
   3   7  12       14.73        8.29     15.20 o
   4   7  12        0.38       -0.55      9.36 o
   5   7  12      142.38      171.95     15.47 o
   6   7  12      118.80      115.44     13.60 o
   7   7  12       80.89       78.12     12.44 o
   8   7  12        3.29       -0.12      6.55 o
   9   7  12       47.19       31.78      7.19 o
  10   7  12       13.81       14.16      7.20 o
  11   7  12       11.80        6.82      6.10 o
  12   7  12        2.94        6.57      5.87 o
  13   7  12       10.89       18.77      9.42 o
  14   7  12        1.07       -3.10      8.97 o
  15   7  12       26.13        7.61     14.12 o
  16   7  12        1.11        3.95     14.14 o
  17   7  12        5.39       16.47     15.42 o
  18   7  12        5.29       -1.00     24.52 o
  19   7  12        9.61        1.07     15.88 o
  20   7  12        1.60        8.94     19.63 o
   1   8  12       39.53       86.00     21.07 o
   2   8  12       69.53       76.68     20.38 o
   3   8  12      236.36      172.58     23.72 o
   4   8  12       87.78       92.56     20.95 o
   5   8  12        2.78       -1.96     14.51 o
   6   8  12       47.74       37.65     16.92 o
   7   8  12      121.35       92.45     20.26 o
   8   8  12      120.10      122.63     12.89 o
   9   8  12       20.70        8.94      8.45 o
  10   8  12        0.01        2.30      7.92 o
  11   8  12       80.77      113.39     11.42 o
  12   8  12       17.89        9.45     12.84 o
  13   8  12        0.44       -8.75     17.38 o
  14   8  12        5.11      -13.36     19.23 o
  15   8  12        5.11       -1.15     21.53 o
  16   8  12       44.30       72.53     26.25 o
  17   8  12       13.24       59.98     26.02 o
  18   8  12        0.48        4.95     24.29 o
   1   9  12       50.44       72.99     22.22 o
   2   9  12       10.08       28.90     19.23 o
   3   9  12        1.88       14.39     18.65 o
   4   9  12       45.63       51.81     20.84 o
   5   9  12      335.62      343.55     31.55 o
   6   9  12      274.18      268.94     28.90 o
   7   9  12        4.31       40.87     19.23 o
   8   9  12       43.54       59.18     19.34 o
   9   9  12       86.33      102.79     19.74 o
  10   9  12      242.04      232.45     26.48 o
  11   9  12        2.63       29.01     18.08 o
   1  10  12       47.33       79.90     24.87 o
   2  10  12        7.38        9.33     19.46 o
   3  10  12       47.22       26.13     21.30 o
   4  10  12       16.11        7.94     19.57 o
   5  10  12       26.24       27.75     21.41 o
   6  10  12        0.66       -1.04     19.34 o
   7  10  12      100.08      116.74     25.90 o
   8  10  12       72.44       91.99     24.98 o
   1   1  13      225.19      244.44      6.57 o
   2   1  13        4.98        3.21      2.72 o
   3   1  13      138.33      139.96      3.89 o
   4   1  13      161.59      165.68      4.81 o
   5   1  13      594.97      638.82      7.22 o
   6   1  13       71.45       84.54      3.76 o
   7   1  13        2.02        8.39      2.58 o
   8   1  13     1026.09      984.95      9.88 o
   9   1  13       20.48       24.49      2.76 o
  10   1  13       19.53       25.39      2.98 o
  11   1  13       11.90       12.15      2.80 o
  12   1  13      286.89      285.88      6.44 o
  13   1  13      771.72      730.42     10.29 o
  14   1  13       60.95       55.77      5.71 o
  15   1  13      242.83      207.82      8.56 o
  16   1  13       15.94       21.82      5.65 o
  17   1  13        1.18       -2.47      5.52 o
  18   1  13       24.85       18.07      6.72 o
  19   1  13        2.56       -0.58      7.20 o
  20   1  13        0.12       -4.79     10.05 o
  21   1  13       14.08       18.76     11.98 o
  22   1  13        1.35       11.22      8.70 o
  23   1  13       14.70       21.37     10.69 o
  24   1  13        0.04        1.91      9.34 o
  25   1  13        3.38       23.09     10.46 o
   0   2  13      333.79      321.06     14.57 o
   1   2  13      208.83      200.63      4.84 o
   2   2  13      438.19      492.65      6.92 o
   3   2  13      878.60     1007.73     10.18 o
   4   2  13       30.67       28.84      2.59 o
   5   2  13     1409.56     1498.98     15.50 o
   6   2  13      941.76     1034.64      9.92 o
   7   2  13     1942.05     1890.92     16.19 o
   8   2  13        0.67        0.51      2.54 o
   9   2  13        0.82        0.24      2.93 o
  10   2  13        1.78        5.13      3.67 o
  11   2  13      170.75      200.53      6.71 o
  12   2  13     1754.06     1628.72     21.58 o
  13   2  13      115.77       95.80      6.81 o
  14   2  13       99.88       97.87      6.89 o
  15   2  13      135.42      155.05      8.06 o
  16   2  13        6.57       15.39      6.02 o
  17   2  13      302.36      287.71     10.32 o
  18   2  13       48.25       43.93      6.59 o
  19   2  13       17.56       15.08      6.94 o
  20   2  13        7.59        6.26      6.83 o
  21   2  13        9.04        1.64      8.23 o
  22   2  13        6.17       -3.14      8.58 o
  23   2  13        9.57        3.39      9.31 o
  24   2  13        2.97        6.65      9.59 o
  25   2  13       13.96       24.74     10.39 o
   1   3  13      742.70      748.89     10.30 o
   2   3  13     2542.36     2619.80     24.49 o
   3   3  13       37.26       40.56      3.45 o
   4   3  13      125.14      136.00      4.70 o
   5   3  13      448.45      471.56      7.79 o
   6   3  13      137.52      110.66      4.17 o
   7   3  13       53.73       52.67      4.13 o
   8   3  13      135.57      119.97      4.81 o
   9   3  13       51.26       40.11      4.75 o
  10   3  13       12.64       14.38      4.40 o
  11   3  13        0.76        3.11      4.86 o
  12   3  13      687.04      706.85     14.82 o
  13   3  13      218.02      211.50      9.08 o
  14   3  13        4.82        3.72      5.31 o
  15   3  13        0.91        5.80      5.54 o
  16   3  13      102.93       85.30      8.28 o
  17   3  13        0.22       -5.99      5.99 o
  18   3  13      215.57      248.70     11.11 o
  19   3  13        5.13        2.78      6.07 o
  20   3  13      175.98      205.85     11.20 o
  21   3  13       19.13       19.68      8.84 o
  22   3  13        2.47       -8.27      8.27 o
  23   3  13        4.49       -3.10      8.78 o
  24   3  13        4.94       -5.59     10.12 o
  25   3  13       10.61       -3.00      9.44 o
   0   4  13     3578.29     3569.43     53.51 o
   1   4  13       72.16       73.03      5.34 o
   2   4  13      325.50      309.83      7.70 o
   3   4  13       48.31       49.09      4.10 o
   4   4  13      680.98      690.42     10.90 o
   5   4  13      125.94      122.63      5.64 o
   6   4  13      324.54      337.51      6.27 o
   7   4  13      642.42      642.38     10.41 o
   8   4  13      158.39      177.11      5.77 o
   9   4  13       19.94       12.86      5.01 o
  10   4  13        0.32       -4.47      4.47 o
  11   4  13       44.00       29.47      6.32 o
  12   4  13       75.35       85.53      7.72 o
  13   4  13       74.75       60.03      7.37 o
  14   4  13      217.56      253.79     11.36 o
  15   4  13       87.86       88.13      8.44 o
  16   4  13      547.94      510.24     18.22 o
  17   4  13        4.61        8.03      6.44 o
  18   4  13      123.21      145.49     12.44 o
  19   4  13        3.99        9.78      6.91 o
  20   4  13        1.68       -7.49      7.49 o
  21   4  13        0.11        1.90     10.09 o
  22   4  13       20.69       13.61      9.07 o
  23   4  13        4.07       14.14      9.48 o
  24   4  13        1.86       11.09      9.47 o
   1   5  13      716.97      719.19     13.44 o
   2   5  13     2831.50     2644.09     30.17 o
   3   5  13        1.53       -1.84      4.25 o
   4   5  13      129.54      137.12      5.71 o
   5   5  13      106.86      152.26      5.99 o
   6   5  13      737.68      718.70     19.67 o
   7   5  13       10.52        4.00      4.80 o
   8   5  13      210.14      182.49      8.30 o
   9   5  13      704.73      674.96     14.45 o
  10   5  13       12.33        7.83      5.66 o
  11   5  13      270.55      270.94     10.49 o
  12   5  13       85.17       78.99      7.43 o
  13   5  13        4.45       -3.11      5.71 o
  14   5  13       69.78       56.63      7.48 o
  15   5  13      133.86      148.37      9.45 o
  16   5  13      165.78      167.86     10.24 o
  17   5  13        2.81        2.54      7.23 o
  18   5  13       38.91       46.18     10.30 o
  19   5  13        0.17       -8.38      8.38 o
  20   5  13      147.23      209.14     26.47 o
  21   5  13        2.32       24.50     20.49 o
  22   5  13        0.16        8.00     15.87 o
  23   5  13        0.19      -14.57     14.57 o
   0   6  13     4226.77     4128.38     76.64 o
   1   6  13       79.95       78.08      8.22 o
   2   6  13      221.50      193.48      9.34 o
   3   6  13      109.51      107.34      9.86 o
   4   6  13     1196.36     1185.65     22.83 o
   5   6  13      127.49      118.59      8.84 o
   6   6  13       26.19       24.28      5.66 o
   7   6  13       58.15       52.66      6.40 o
   8   6  13       76.99       88.73      7.09 o
   9   6  13       34.76       29.27      5.71 o
  10   6  13       16.57       15.47      6.17 o
  11   6  13        5.34       -5.10      5.24 o
  12   6  13      148.86      139.07      8.70 o
  13   6  13       19.39       17.70      6.40 o
  14   6  13      223.93      233.97     11.24 o
  15   6  13       23.01       29.78      7.35 o
  16   6  13       42.24       44.79      7.87 o
  17   6  13       78.44       83.12     17.26 o
  18   6  13       75.53       83.82     17.62 o
  19   6  13        4.25       -3.57     14.28 o
  20   6  13       20.96       33.28     34.25 o
  21   6  13        7.27        9.44     16.39 o
   1   7  13      177.48      181.70     12.36 o
   2   7  13     1112.11     1025.24     24.00 o
   3   7  13      125.54      106.96     19.34 o
   4   7  13       32.63       27.32     10.44 o
   5   7  13       89.55      101.95     13.02 o
   6   7  13      250.88      239.07     21.18 o
   7   7  13      150.64      133.21     10.36 o
   8   7  13       42.69       36.14      8.96 o
   9   7  13        7.48       -0.15      7.53 o
  10   7  13        4.25       -2.63      6.49 o
  11   7  13        0.70       -5.94      6.15 o
  12   7  13       23.82       17.61     12.40 o
  13   7  13       29.50       16.98      9.06 o
  14   7  13       76.03       86.00     12.49 o
  15   7  13        8.61       12.54     15.66 o
  16   7  13      234.91      277.57     22.62 o
  17   7  13        1.89       -0.76     15.26 o
  18   7  13        1.77        5.80     14.72 o
  19   7  13       46.43       60.87     18.18 o
  20   7  13       34.10       59.01     18.03 o
   0   8  13      554.76      549.51     36.61 o
   1   8  13       93.18       95.90     21.07 o
   2   8  13       27.67       49.16     18.42 o
   3   8  13      117.92       84.62     20.72 o
   4   8  13      184.32      218.06     26.94 o
   5   8  13        0.08        0.81     15.31 o
   6   8  13       56.60       53.54     17.85 o
   7   8  13       41.24       29.05      9.91 o
   8   8  13      263.35      282.30     16.42 o
   9   8  13       65.40       68.76     10.54 o
  10   8  13       82.89       82.85     10.67 o
  11   8  13        3.34       -4.70      7.55 o
  12   8  13        4.39      -11.50     11.51 o
  13   8  13        2.30        3.57     18.31 o
  14   8  13       97.40      116.28     26.13 o
  15   8  13        4.29        0.81     20.38 o
  16   8  13        5.68        2.42     20.72 o
  17   8  13        6.29      -19.23     19.23 o
   1   9  13       19.49       48.47     20.38 o
   2   9  13       59.53      100.51     23.49 o
   3   9  13       29.88       18.77     19.23 o
   4   9  13       30.13       19.80     19.00 o
   5   9  13       48.78       71.73     20.72 o
   6   9  13        0.49       52.27     20.49 o
   7   9  13        3.49       -4.49     17.73 o
   8   9  13        6.63       -5.25      9.95 o
   9   9  13        6.49       14.52     10.44 o
  10   9  13        0.02       12.20     17.73 o
  11   9  13        0.00       34.08     18.65 o
   8  10  13       34.57       56.53     15.54 o
   0   0  14     2416.34     2488.94     45.75 o
   1   0  14      251.06      312.72      8.63 o
   2   0  14      133.64      116.48      6.86 o
   3   0  14     5226.93     5310.88     58.38 o
   4   0  14     1086.50     1085.51     15.90 o
   5   0  14       64.00       79.09      5.43 o
   6   0  14      176.06      191.70      6.19 o
   7   0  14     1390.11     1239.44     16.44 o
   8   0  14     4686.71     4662.48     46.02 o
   9   0  14       30.22       15.58      3.88 o
  10   0  14      216.48      174.48      6.54 o
  11   0  14     3611.72     3498.38     49.46 o
  12   0  14        6.79        0.33      4.47 o
  13   0  14     1362.97     1231.00     19.21 o
  14   0  14      685.75      591.32     13.33 o
  15   0  14       24.35       46.36      7.50 o
  16   0  14       33.09        7.21      7.70 o
  17   0  14       69.72       73.01     12.01 o
  18   0  14        1.12       -9.50      9.50 o
  19   0  14      107.89      125.33     21.99 o
  20   0  14       14.26        9.70     18.82 o
  21   0  14       64.11       51.93     14.24 o
  22   0  14      140.06      115.73     16.89 o
  23   0  14       84.60      121.76     17.54 o
  24   0  14       11.52       16.35     13.78 o
  25   0  14       29.03       64.68     16.69 o
   1   1  14      109.14      141.89      4.83 o
   2   1  14      810.51      774.25      9.43 o
   3   1  14     2994.31     3182.74     25.25 o
   4   1  14        1.45        1.82      2.01 o
   5   1  14     2619.15     2711.20     20.31 o
   6   1  14     2157.57     2208.80     18.23 o
   7   1  14      726.56      722.75      8.30 o
   8   1  14      438.90      388.20      6.13 o
   9   1  14     1391.39     1302.72     12.26 o
  10   1  14      237.39      222.92      5.18 o
  11   1  14       11.11        4.43      3.46 o
  12   1  14      626.83      569.80      8.60 o
  13   1  14      555.58      544.52     10.81 o
  14   1  14        0.43       -0.02      4.15 o
  15   1  14       83.60       95.67      6.11 o
  16   1  14      107.98      128.36      6.70 o
  17   1  14      265.53      266.98     10.10 o
  18   1  14      226.21      236.01     10.98 o
  19   1  14      122.26      124.42      9.31 o
  20   1  14        0.09       -7.79      7.98 o
  21   1  14       41.95       56.35     14.09 o
  22   1  14        6.42        2.79      8.54 o
  23   1  14        7.38        1.28      9.47 o
  24   1  14       15.75       28.32     10.29 o
  25   1  14        6.13        7.15     10.03 o
   0   2  14      380.97      410.06     10.25 o
   1   2  14      109.83       98.47      3.75 o
   2   2  14      855.75      833.95      9.61 o
   3   2  14     2718.50     2700.95     21.26 o
   4   2  14        7.64        4.87      2.31 o
   5   2  14       12.75       11.01      2.31 o
   6   2  14        8.77       19.47      2.52 o
   7   2  14     1872.73     1848.27     16.20 o
   8   2  14      764.30      811.06      9.43 o
   9   2  14      310.12      347.58      5.94 o
  10   2  14       15.04       23.94      4.14 o
  11   2  14     1731.88     1674.95     19.12 o
  12   2  14       21.01       13.74      4.86 o
  13   2  14       66.55       75.91      6.47 o
  14   2  14        2.10        5.25      5.26 o
  15   2  14        3.23       14.60      5.44 o
  16   2  14        1.34        0.04      5.17 o
  17   2  14       57.88       60.00      6.92 o
  18   2  14       11.93        7.85      5.80 o
  19   2  14       62.72       74.38      8.36 o
  20   2  14       10.69       -4.77      6.67 o
  21   2  14        0.69       -4.04      7.82 o
  22   2  14       78.86      108.70     17.04 o
  23   2  14       52.43       63.42     11.51 o
  24   2  14        0.26       16.70      9.83 o
  25   2  14       37.42       65.20     15.80 o
   1   3  14      340.35      315.67      7.47 o
   2   3  14      711.71      787.82     10.88 o
   3   3  14      560.68      547.08      8.41 o
   4   3  14     2016.25     1932.44     18.58 o
   5   3  14     2536.71     2543.39     22.71 o
   6   3  14      448.04      401.40      7.41 o
   7   3  14      893.59      800.70     10.54 o
   8   3  14      306.35      263.27      6.53 o
   9   3  14      160.97      184.08      7.21 o
  10   3  14       70.08       80.62      5.71 o
  11   3  14      188.51      161.94      8.09 o
  12   3  14       26.25       32.38      5.84 o
  13   3  14       49.55       42.49      6.47 o
  14   3  14      142.48      156.46     11.44 o
  15   3  14       26.42       22.41      6.22 o
  16   3  14        0.61       -4.55      7.27 o
  17   3  14        0.25       -1.97      5.72 o
  18   3  14        5.03       14.49      6.19 o
  19   3  14        0.44        2.15      6.31 o
  20   3  14       47.50       62.66      8.68 o
  21   3  14        3.57        8.40     10.37 o
  22   3  14        7.59        0.57      8.88 o
  23   3  14       13.99       18.73      9.55 o
  24   3  14        3.74        9.39      9.66 o
   0   4  14        0.45        2.36      5.78 o
   1   4  14      204.29      210.16      6.96 o
   2   4  14      119.27      133.59      5.70 o
   3   4  14       70.72       88.34      5.47 o
   4   4  14        3.56       -3.14      3.48 o
   5   4  14      890.69      827.05     11.47 o
   6   4  14     1856.49     1704.26     17.76 o
   7   4  14        0.06        5.05      3.52 o
   8   4  14       47.56       42.85      5.62 o
   9   4  14       61.31       54.73      8.89 o
  10   4  14      405.46      327.38     10.83 o
  11   4  14       19.76       10.62      5.38 o
  12   4  14        2.36        5.57      5.91 o
  13   4  14        2.11        3.89      6.03 o
  14   4  14       10.15       11.10      6.46 o
  15   4  14       59.80       59.60      7.94 o
  16   4  14      105.62      121.19      9.67 o
  17   4  14        1.28        0.76      7.01 o
  18   4  14        2.21       19.65      7.33 o
  19   4  14      172.37      168.55     10.49 o
  20   4  14       37.81       35.96      9.22 o
  21   4  14        0.01       11.54      8.91 o
  22   4  14        1.86        6.36      9.16 o
  23   4  14       23.86       30.03      9.80 o
   1   5  14      181.08      183.77      7.67 o
   2   5  14        4.86        1.19      4.30 o
   3   5  14       47.82       31.34      4.64 o
   4   5  14     2172.24     1918.33     21.43 o
   5   5  14      256.95      219.58      9.16 o
   6   5  14      348.25      317.14     10.44 o
   7   5  14      451.53      418.47     11.66 o
   8   5  14        8.57       21.64      5.60 o
   9   5  14       64.44       66.99      7.26 o
  10   5  14       10.64        5.53      5.10 o
  11   5  14       61.60       39.98      7.29 o
  12   5  14       23.76       17.86      6.22 o
  13   5  14        5.25       11.09      6.13 o
  14   5  14       24.69       25.53      6.98 o
  15   5  14        1.39        3.15      6.67 o
  16   5  14       14.56       16.34      8.64 o
  17   5  14       47.50       72.39      8.91 o
  18   5  14      148.59      165.43     11.19 o
  19   5  14        5.42        2.51      9.46 o
  20   5  14       25.62       29.37     10.96 o
  21   5  14        2.46      -10.14     13.96 o
  22   5  14       20.98       28.90     16.69 o
   0   6  14      387.85      378.31     19.13 o
   1   6  14      751.66      746.12     16.27 o
   2   6  14      238.72      235.77     13.38 o
   3   6  14      161.18      167.15      9.14 o
   4   6  14        2.11        4.28      7.84 o
   5   6  14       56.16       48.96      6.47 o
   6   6  14        1.00        0.26      5.14 o
   7   6  14        2.96        0.39      8.08 o
   8   6  14       90.51       94.29      7.25 o
   9   6  14       14.05        2.59      7.73 o
  10   6  14       50.55       50.21      6.96 o
  11   6  14        4.59       -3.34      5.60 o
  12   6  14       10.22        7.15      6.08 o
  13   6  14       49.53       48.69      7.46 o
  14   6  14        1.60       15.34      7.07 o
  15   6  14       63.39       79.50      8.74 o
  16   6  14        9.50       11.23      7.42 o
  17   6  14       17.05        3.72     14.34 o
  18   6  14       55.60       62.80     17.27 o
  19   6  14        6.98       12.69     15.67 o
  20   6  14        0.50       11.00     15.34 o
  21   6  14       12.34        4.89     16.52 o
   1   7  14      416.30      411.27     25.73 o
   2   7  14       92.22       98.40     11.69 o
   3   7  14        8.01       -5.18     13.82 o
   4   7  14       98.38      152.16     15.06 o
   5   7  14      279.03      326.39     19.82 o
   6   7  14       26.06       28.52     12.61 o
   7   7  14       80.87       95.15     14.80 o
   8   7  14       74.40       96.85      9.51 o
   9   7  14       59.80       64.29      8.69 o
  10   7  14        5.06       -5.12      8.83 o
  11   7  14       37.67       16.19      7.12 o
  12   7  14       25.19       30.23      7.63 o
  13   7  14       37.28       39.30      8.94 o
  14   7  14       44.45       72.70     13.80 o
  15   7  14        1.65        9.93     10.07 o
  16   7  14        1.11      -12.89     19.92 o
  17   7  14       33.62       61.75     37.88 o
  18   7  14        0.00       -5.19     17.04 o
  19   7  14        4.93       -0.61     18.48 o
   0   8  14        2.00       -6.45     17.04 o
   1   8  14      263.13      286.28     21.04 o
   2   8  14      315.31      335.49     32.01 o
   3   8  14      423.98      446.24     35.34 o
   4   8  14        1.74        5.53     15.77 o
   5   8  14       32.19       26.36     16.69 o
   6   8  14       36.75       44.64     10.29 o
   7   8  14       77.97       83.10     16.58 o
   8   8  14        0.08       11.59      9.14 o
   9   8  14       33.05       27.00      9.49 o
  10   8  14        0.01       -7.83      7.83 o
  11   8  14        7.00       22.92      8.69 o
  12   8  14        0.23       -3.80     15.89 o
  13   8  14        0.23        0.47     26.83 o
  14   8  14        8.81        0.46     20.72 o
  15   8  14       50.72       73.91     25.90 o
  16   8  14       46.93       72.53     26.59 o
  17   8  14        0.13       29.82     24.06 o
   1   9  14       90.06      114.33     17.85 o
   2   9  14       46.01       74.49     20.95 o
   3   9  14       32.85       10.71     18.31 o
   4   9  14      168.68      163.83     26.25 o
   5   9  14       95.68      110.18     22.91 o
   6   9  14        0.37       18.31     17.38 o
   7   9  14       16.32       29.93     10.62 o
   8   9  14       14.37        1.13     10.13 o
   9   9  14      240.02      237.46     16.37 o
  10   9  14        2.38       -1.61     17.61 o
  11   9  14        1.76      -13.36     17.50 o
   7  10  14      118.01      125.15     19.11 o
   8  10  14        3.23       -5.53     13.01 o
   1   1  15      144.80      155.83      4.86 o
   2   1  15      182.31      165.89      5.05 o
   3   1  15      156.71      165.55     11.93 o
   4   1  15      102.86       99.84      3.51 o
   5   1  15        6.01        8.57      2.33 o
   6   1  15       16.99       21.97      2.79 o
   7   1  15      454.42      430.18      6.80 o
   8   1  15       29.53       34.69      3.08 o
   9   1  15        9.75       14.41      2.91 o
  10   1  15      235.05      242.30      5.57 o
  11   1  15        5.01       -3.12      3.12 o
  12   1  15       67.62       70.45      4.20 o
  13   1  15       99.74      116.08      4.85 o
  14   1  15      152.30      138.03      5.92 o
  15   1  15       55.49       54.89      5.53 o
  16   1  15      173.05      152.60      8.36 o
  17   1  15        1.58       -4.49      6.17 o
  18   1  15        0.32       -1.09      6.45 o
  19   1  15       24.63       32.69      7.58 o
  20   1  15       11.85        9.62      7.99 o
  21   1  15        3.34       -7.87      7.87 o
  22   1  15        0.94      -10.27     10.67 o
  23   1  15        0.97       -8.71      8.86 o
  24   1  15        0.30        4.71      9.73 o
  25   1  15       10.82       31.93     10.82 o
   0   2  15      353.69      345.01      9.89 o
   1   2  15     1446.93     1374.24     15.25 o
   2   2  15      514.50      532.96      7.70 o
   3   2  15       80.78       75.19      3.54 o
   4   2  15      504.47      532.10      8.26 o
   5   2  15      418.98      333.44      5.67 o
   6   2  15      149.41      167.36      4.44 o
   7   2  15     1496.09     1466.18     13.16 o
   8   2  15     1858.20     1813.03     16.30 o
   9   2  15      475.72      426.95      6.99 o
  10   2  15       97.20      106.50      5.17 o
  11   2  15      146.94      171.07      6.13 o
  12   2  15       37.02       44.23      4.87 o
  13   2  15       17.22       15.16      5.41 o
  14   2  15      103.79       83.29      6.69 o
  15   2  15       50.87       62.24      6.59 o
  16   2  15       37.30       45.00      6.48 o
  17   2  15       16.77       12.41      6.02 o
  18   2  15       14.21       16.35      6.39 o
  19   2  15       44.02       34.74      7.74 o
  20   2  15        3.28       -2.47      6.82 o
  21   2  15        1.18       -7.16      7.16 o
  22   2  15        1.62        2.90      9.32 o
  23   2  15        3.21       13.88      9.87 o
  24   2  15       46.34       40.82     10.77 o
   1   3  15      778.10      772.76     11.91 o
   2   3  15       15.65        9.99      3.67 o
   3   3  15       26.14       19.36      3.43 o
   4   3  15      926.83      943.49     11.74 o
   5   3  15      282.61      248.14      5.96 o
   6   3  15      335.21      325.77      6.42 o
   7   3  15      333.38      331.63      6.46 o
   8   3  15       35.40       34.36      3.40 o
   9   3  15     1402.11     1368.03     19.27 o
  10   3  15      131.63      101.76      6.46 o
  11   3  15      172.78      125.97      7.84 o
  12   3  15       93.51       99.17      9.68 o
  13   3  15      648.05      692.18     14.17 o
  14   3  15      196.68      198.15      8.55 o
  15   3  15       73.45       67.20      6.77 o
  16   3  15       66.39       64.84      7.00 o
  17   3  15       60.70       55.51      7.04 o
  18   3  15       31.56       47.72      7.17 o
  19   3  15        3.01       -1.17      7.57 o
  20   3  15       57.35       67.04      8.76 o
  21   3  15        9.02       12.83      9.35 o
  22   3  15       11.89       12.69      9.42 o
  23   3  15        0.98        2.24      9.22 o
  24   3  15        6.77        2.45      9.83 o
   0   4  15     1047.89      988.59     19.12 o
   1   4  15      458.38      418.64      8.82 o
   2   4  15        8.53        5.08      4.93 o
   3   4  15     1579.06     1480.46     18.52 o
   4   4  15        0.91        1.13      3.91 o
   5   4  15      383.83      357.48      7.24 o
   6   4  15       75.71       69.36      4.21 o
   7   4  15     1002.66      973.82     13.36 o
   8   4  15      312.89      295.28     10.19 o
   9   4  15       17.14        9.38      5.35 o
  10   4  15       65.10       64.06      6.58 o
  11   4  15      340.65      348.31     14.25 o
  12   4  15       92.36      124.30      8.75 o
  13   4  15      339.79      271.14     11.76 o
  14   4  15        2.98        1.72      6.35 o
  15   4  15      317.56      344.80     13.53 o
  16   4  15        4.31       -1.17      6.91 o
  17   4  15       13.54       16.01     12.70 o
  18   4  15       29.79       26.55      8.62 o
  19   4  15       61.01       79.21      9.33 o
  20   4  15       37.01       28.72     10.47 o
  21   4  15       39.74       54.58     10.47 o
  22   4  15        6.87       -7.81     10.47 o
  23   4  15        6.43        8.44      9.69 o
   1   5  15      488.72      472.00     11.61 o
   2   5  15      454.30      384.05     10.57 o
   3   5  15      518.77      461.96      9.55 o
   4   5  15      488.46      455.66      9.51 o
   5   5  15      108.26      106.13      5.56 o
   6   5  15       30.36       27.02      5.72 o
   7   5  15        0.57        4.58      5.16 o
   8   5  15      196.68      173.47      8.58 o
   9   5  15       61.51       68.54      6.75 o
  10   5  15      103.78      116.94      9.35 o
  11   5  15        2.06       10.66      6.06 o
  12   5  15       12.44        6.35      9.09 o
  13   5  15      324.50      384.03     25.67 o
  14   5  15       98.06       95.21      9.11 o
  15   5  15       19.87       16.66      7.31 o
  16   5  15       34.85       31.86      9.32 o
  17   5  15       97.08      107.05     10.18 o
  18   5  15       24.61       36.66      9.09 o
  19   5  15        1.00       -1.64      9.86 o
  20   5  15       12.79        0.90     10.94 o
  21   5  15       29.13       -2.81     15.96 o
  22   5  15        0.24      -14.85     14.85 o
   0   6  15      314.64      310.90     17.89 o
   1   6  15      471.80      423.46     16.70 o
   2   6  15       55.21       55.62      7.95 o
   3   6  15      220.94      227.87      8.87 o
   4   6  15      608.61      541.97     15.38 o
   5   6  15       66.34       60.30      7.69 o
   6   6  15      426.16      376.90     11.69 o
   7   6  15      163.20      165.54      8.70 o
   8   6  15       10.56        0.46      5.70 o
   9   6  15        0.64       -5.28      5.28 o
  10   6  15      173.35      185.66     10.09 o
  11   6  15      254.24      252.74     11.72 o
  12   6  15      266.48      263.79     11.85 o
  13   6  15       29.14       12.45     12.90 o
  14   6  15       31.05       42.32      7.70 o
  15   6  15      235.43      281.32     13.35 o
  16   6  15      225.43      237.15     16.19 o
  17   6  15       30.56       38.39     15.54 o
  18   6  15        3.47       29.11     16.23 o
  19   6  15        7.24       11.06     15.39 o
  20   6  15        1.40        0.42     18.54 o
  21   6  15        0.33      -13.87     21.01 o
   1   7  15       98.50      109.97     14.69 o
   2   7  15      129.53      135.53      9.04 o
   3   7  15      139.39      144.37     21.87 o
   4   7  15      240.10      233.14     25.90 o
   5   7  15      392.95      438.47     16.74 o
   6   7  15       44.18       49.78     11.22 o
   7   7  15        0.35       -3.75      7.12 o
   8   7  15       24.31       21.07      7.50 o
   9   7  15      139.94      178.89     11.76 o
  10   7  15       39.78       41.87      8.34 o
  11   7  15       40.92       45.83      8.63 o
  12   7  15        2.05       -7.27     11.50 o
  13   7  15      244.63      286.32     14.90 o
  14   7  15        2.26       14.63     16.06 o
  15   7  15       38.47       49.57     16.35 o
  16   7  15        0.14        0.43     14.72 o
  17   7  15       72.70      112.24     29.36 o
  18   7  15       22.02       27.35     16.24 o
  19   7  15        0.62        9.17     19.46 o
   0   8  15      180.29      188.01     26.59 o
   1   8  15      107.01       78.37     15.14 o
   2   8  15      103.44      115.89     16.04 o
   3   8  15       18.19       16.81     17.27 o
   4   8  15       34.41       24.52     17.96 o
   5   8  15        0.28       -0.69      9.27 o
   6   8  15        7.86       -5.22     10.53 o
   7   8  15       41.76       45.28     10.69 o
   8   8  15       94.87       96.01     12.28 o
   9   8  15        5.89       12.16      9.30 o
  10   8  15        0.44       -0.41      9.05 o
  11   8  15      136.32      162.68     14.22 o
  12   8  15       24.62       40.99     18.31 o
  13   8  15        3.60       -9.21     17.04 o
  14   8  15        9.06       27.29     21.53 o
  15   8  15       74.62       88.53     25.90 o
  16   8  15       55.28       74.37     26.02 o
   1   9  15        2.85       14.93     13.72 o
   2   9  15       59.61       53.91     16.64 o
   3   9  15        0.16       15.08     19.00 o
   4   9  15       46.37        4.61     19.23 o
   5   9  15       28.89       74.14     21.41 o
   6   9  15        0.71       -5.92     24.87 o
   7   9  15       98.50      116.95     13.99 o
   8   9  15       12.56       24.07     19.63 o
   9   9  15       76.13      135.55     14.54 o
  10   9  15        7.45       15.52     10.72 o
  11   9  15       40.24       56.41     22.10 o
   6  10  15        0.00       19.80     14.97 o
   7  10  15        0.99       -7.48     13.70 o
   8  10  15       41.26       64.24     15.77 o
   0   0  16       71.14       57.97      7.60 o
   1   0  16      275.10      291.11     11.72 o
   2   0  16        6.24        8.21      3.90 o
   3   0  16     1323.25     1341.74     21.20 o
   4   0  16      385.59      334.89      8.87 o
   5   0  16      355.31      394.81      9.54 o
   6   0  16      108.32      151.01      6.59 o
   7   0  16      127.66      134.39      8.35 o
   8   0  16     1229.21     1225.56     17.08 o
   9   0  16      850.63      798.36     15.41 o
  10   0  16     1467.96     1421.97     19.37 o
  11   0  16       70.27       70.94      5.80 o
  12   0  16     1336.80     1301.41     20.44 o
  13   0  16      153.84      161.87      7.98 o
  14   0  16        8.54       13.81      4.93 o
  15   0  16      164.25      139.32      9.66 o
  16   0  16      163.76      133.21     11.55 o
  17   0  16      134.24      151.91     12.62 o
  18   0  16      425.35      397.70     22.21 o
  19   0  16      154.93      142.44     22.51 o
  20   0  16       32.92       16.05     12.45 o
  21   0  16       46.73       55.96     14.24 o
  22   0  16        0.46       19.31     13.55 o
  23   0  16       50.22       51.19     15.42 o
  24   0  16       15.66       14.02     14.74 o
  25   0  16        6.97       -7.19     13.65 o
   1   1  16        7.38       11.11      2.79 o
   2   1  16      131.41      142.71      4.86 o
   3   1  16      114.33      116.37      4.34 o
   4   1  16      104.88      120.67      3.91 o
   5   1  16      123.11      129.68      3.96 o
   6   1  16      427.85      380.81      6.63 o
   7   1  16      119.79      115.94      4.18 o
   8   1  16      150.25      135.89      4.49 o
   9   1  16       98.37       98.71      4.07 o
  10   1  16     2784.15     2746.08     21.86 o
  11   1  16        0.66        4.51      3.23 o
  12   1  16      275.29      289.73      7.19 o
  13   1  16      206.12      210.10      7.87 o
  14   1  16       17.96       16.81      4.56 o
  15   1  16        9.57        8.95      5.10 o
  16   1  16       39.24       29.70      6.08 o
  17   1  16       47.86       48.44      7.54 o
  18   1  16        4.76        0.07      7.76 o
  19   1  16       80.56       80.52      9.00 o
  20   1  16       76.46       78.28     10.11 o
  21   1  16        4.38       -4.65      8.17 o
  22   1  16       11.54       13.67      9.17 o
  23   1  16        0.00       -3.69      9.20 o
  24   1  16        6.28       -9.43      9.43 o
   0   2  16      607.06      512.32     12.30 o
   1   2  16      342.38      357.64      7.52 o
   2   2  16      121.57      119.54      4.72 o
   3   2  16       80.85       97.34      4.26 o
   4   2  16     1058.65     1014.30     10.94 o
   5   2  16       27.58       35.36      3.01 o
   6   2  16       18.11       21.57      2.83 o
   7   2  16        3.32        5.23      2.89 o
   8   2  16        6.96        7.04      2.94 o
   9   2  16      777.66      777.96      9.75 o
  10   2  16       31.03       32.24      3.39 o
  11   2  16       60.67       47.50      4.63 o
  12   2  16      873.27      797.76     12.02 o
  13   2  16       24.07       19.38      5.05 o
  14   2  16        6.30        6.32      4.75 o
  15   2  16        7.77        2.63      4.91 o
  16   2  16       42.96       49.54      5.87 o
  17   2  16       77.54       88.53      7.71 o
  18   2  16      155.31      163.84     10.25 o
  19   2  16        2.07       10.02      7.12 o
  20   2  16        3.33       -5.84      7.04 o
  21   2  16       37.61       37.32      8.61 o
  22   2  16       55.24       73.85     10.96 o
  23   2  16        0.65       -2.23      9.54 o
  24   2  16        2.42       24.81     10.53 o
   1   3  16        0.10        0.19      3.56 o
   2   3  16      976.23      951.59     13.69 o
   3   3  16       23.19       16.77      4.07 o
   4   3  16      426.17      435.09      8.15 o
   5   3  16      575.54      490.66      8.00 o
   6   3  16      791.91      777.72     10.12 o
   7   3  16     1851.33     1791.76     17.17 o
   8   3  16      245.61      239.03      6.64 o
   9   3  16      615.99      608.80      9.72 o
  10   3  16      265.76      277.75      7.94 o
  11   3  16        1.63       -4.72      4.72 o
  12   3  16      130.44      120.74      7.39 o
  13   3  16       17.81       33.38      6.46 o
  14   3  16      164.08      176.56      9.50 o
  15   3  16       25.28       19.21      6.05 o
  16   3  16      111.58      123.00      8.26 o
  17   3  16        3.54        7.38      6.00 o
  18   3  16       30.43       25.27      6.82 o
  19   3  16        2.87       -3.51      7.05 o
  20   3  16       19.23       24.61      8.04 o
  21   3  16        7.02       25.06      9.57 o
  22   3  16        9.15       -7.26      8.97 o
  23   3  16       22.32        5.48      9.82 o
  24   3  16       79.23       80.87     11.95 o
   0   4  16     3653.18     3455.57     46.17 o
   1   4  16       61.58       68.71      5.33 o
   2   4  16     2526.52     2304.46     25.60 o
   3   4  16       15.88        6.86      4.00 o
   4   4  16       61.75       48.99      4.60 o
   5   4  16      289.58      289.13      7.01 o
   6   4  16       70.15       69.54      4.68 o
   7   4  16      407.55      390.03      8.09 o
   8   4  16       36.09       19.73      7.29 o
   9   4  16        8.49        9.10      5.55 o
  10   4  16        0.03        3.48      5.42 o
  11   4  16      131.49      141.87      8.44 o
  12   4  16      239.55      227.10     11.18 o
  13   4  16        3.01       -1.33      6.32 o
  14   4  16        0.30       -6.19      6.19 o
  15   4  16        5.70        5.21      7.33 o
  16   4  16        0.43       -7.00      7.00 o
  17   4  16       18.86       26.11      7.44 o
  18   4  16      146.44      156.57     10.61 o
  19   4  16        0.06       15.14      8.03 o
  20   4  16        1.69       -4.61     10.26 o
  21   4  16       28.63       18.67     11.33 o
  22   4  16       13.41       21.00     11.32 o
  23   4  16        0.02       11.59     13.56 o
   1   5  16      156.67      168.66      7.45 o
   2   5  16      453.81      401.92      9.95 o
   3   5  16      291.89      276.03     10.20 o
   4   5  16        9.38       -2.73      3.67 o
   5   5  16      262.29      278.43      7.76 o
   6   5  16        2.01       -0.60      5.22 o
   7   5  16      894.87      891.56     17.48 o
   8   5  16      633.45      611.87     19.90 o
   9   5  16       58.44       74.25      7.09 o
  10   5  16      142.87      155.56      8.75 o
  11   5  16       14.67        1.03      5.53 o
  12   5  16       25.28       20.06      8.09 o
  13   5  16       13.09       13.32      7.10 o
  14   5  16       11.98       11.25      7.22 o
  15   5  16        1.58       -2.81      6.95 o
  16   5  16        5.75       -0.16      7.49 o
  17   5  16       61.87       49.91      9.03 o
  18   5  16        6.54       13.42      8.31 o
  19   5  16       11.28       26.83     10.65 o
  20   5  16       55.54       64.95     10.84 o
  21   5  16        2.15      -10.88     13.64 o
  22   5  16        5.67       -1.88     19.69 o
   0   6  16       44.25       36.86     10.69 o
   1   6  16        1.43       -5.82     10.05 o
   2   6  16      446.05      394.32     13.89 o
   3   6  16       55.67       51.09      6.92 o
   4   6  16      182.21      193.21      6.94 o
   5   6  16       49.17       37.99      7.31 o
   6   6  16      115.15      118.47      9.04 o
   7   6  16       97.22       86.06      7.83 o
   8   6  16        0.93       -2.95      5.64 o
   9   6  16       76.47       64.60      7.23 o
  10   6  16       80.14       84.42      7.68 o
  11   6  16       22.26       40.46      9.17 o
  12   6  16       10.70        0.50      6.63 o
  13   6  16        2.72       -6.80      6.80 o
  14   6  16        2.55        6.49      9.93 o
  15   6  16        3.14       -4.51      7.40 o
  16   6  16        4.01       -1.27      7.71 o
  17   6  16       66.90       75.26     11.40 o
  18   6  16       23.38       47.69     25.44 o
  19   6  16        0.28      -13.43     13.43 o
  20   6  16        0.43        1.61     14.57 o
   1   7  16        9.77        4.51     10.38 o
   2   7  16      210.56      238.86     14.58 o
   3   7  16        0.78        3.95      8.24 o
   4   7  16       60.97       80.99     11.96 o
   5   7  16       47.08       58.76      9.55 o
   6   7  16        4.09       -0.29      7.87 o
   7   7  16       29.85       44.02     11.13 o
   8   7  16       21.20       26.83     10.34 o
   9   7  16        2.61       -7.12      7.12 o
  10   7  16       30.60       14.58      8.02 o
  11   7  16        0.00       -8.79      8.91 o
  12   7  16       20.50       36.49     16.31 o
  13   7  16        6.43       31.88     17.74 o
  14   7  16       14.61       14.50      8.48 o
  15   7  16        8.58       25.97     21.93 o
  16   7  16       16.96       -4.84     21.76 o
  17   7  16        0.42       14.51     23.95 o
  18   7  16       10.22       39.37     24.52 o
   0   8  16      445.73      375.44     33.39 o
   1   8  16      168.88      148.50     17.58 o
   2   8  16        2.14       17.24     12.38 o
   3   8  16        9.05      -18.98     27.98 o
   4   8  16        6.17       14.73     11.34 o
   5   8  16       14.45        0.32      9.46 o
   6   8  16        4.37       -8.15      9.14 o
   7   8  16       35.64       18.31      9.88 o
   8   8  16      127.00      136.94     13.67 o
   9   8  16        7.27       -8.73      8.98 o
  10   8  16       34.26       24.64     12.49 o
  11   8  16        0.02       -0.37      9.19 o
  12   8  16        0.44      -14.85     14.85 o
  13   8  16        0.00       -8.29     16.46 o
  15   8  16        0.00        1.73     20.72 o
  16   8  16        9.24       46.28     23.95 o
   1   9  16       44.58       60.24     15.90 o
   2   9  16      218.87      198.42     20.66 o
   3   9  16       28.61       27.61     14.20 o
   4   9  16       11.70       34.88     14.90 o
   5   9  16        0.07       -6.86     10.52 o
   6   9  16       23.69       11.33     11.31 o
   7   9  16       32.05       50.72     12.41 o
   8   9  16       22.23       24.65     11.10 o
   9   9  16        0.56       -1.73     10.50 o
  10   9  16       14.98       19.92     13.24 o
   5  10  16        2.27       23.03     15.66 o
   6  10  16       54.05       96.02     17.50 o
   7  10  16       33.55        2.53     14.74 o
   8  10  16      100.25       97.40     17.38 o
   1   1  17        2.52       -2.54      2.66 o
   2   1  17        1.35       -1.81      2.70 o
   3   1  17      429.77      419.47      7.92 o
   4   1  17      549.69      609.44      8.77 o
   5   1  17       40.67       41.60      3.54 o
   6   1  17      640.66      661.12      8.91 o
   7   1  17       42.36       40.87      3.46 o
   8   1  17      350.22      320.02      6.54 o
   9   1  17        3.30       11.07      3.29 o
  10   1  17       88.05      115.85      4.72 o
  11   1  17        2.55        7.46      3.63 o
  12   1  17       95.20       92.81      5.30 o
  13   1  17      120.29      138.62      6.10 o
  14   1  17        0.08        1.80      4.23 o
  15   1  17      126.74      100.28      7.47 o
  16   1  17        5.52        9.96      5.89 o
  17   1  17       27.81       17.15      6.95 o
  18   1  17        8.57        3.12     10.84 o
  19   1  17        0.61       -5.49      6.65 o
  20   1  17        1.04       -7.81      7.81 o
  21   1  17       22.32       17.73      9.97 o
  22   1  17        4.26       -4.40      8.82 o
  23   1  17        2.71        1.48      9.62 o
  24   1  17       35.81       52.13     11.49 o
   0   2  17     4962.08     5109.64     62.04 o
   1   2  17        6.78        7.73      3.32 o
   2   2  17       26.44       12.43      3.14 o
   3   2  17       11.03        5.10      3.10 o
   4   2  17      665.91      721.01     10.38 o
   5   2  17      936.91      955.83     10.42 o
   6   2  17       11.45       22.57      3.05 o
   7   2  17      391.53      390.45      7.01 o
   8   2  17      975.56      974.99     11.30 o
   9   2  17        0.02       -0.77      2.98 o
  10   2  17      633.57      590.49     10.39 o
  11   2  17       59.54       51.32      5.11 o
  12   2  17       85.53       65.20      5.53 o
  13   2  17       59.64       45.94      5.51 o
  14   2  17      142.47      133.58      7.15 o
  15   2  17      336.11      354.60     10.37 o
  16   2  17        8.35        5.78      6.60 o
  17   2  17       50.52       62.74      7.47 o
  18   2  17        7.94        4.27      6.97 o
  19   2  17        9.84       16.94      7.35 o
  20   2  17       27.80       21.91      7.97 o
  21   2  17        0.14       -7.39      7.39 o
  22   2  17       40.56       34.12     14.81 o
  23   2  17       50.90       69.10     11.66 o
  24   2  17       11.88        6.12     10.14 o
   1   3  17     1106.07     1045.20     14.91 o
   2   3  17      488.05      475.51     10.01 o
   3   3  17      186.30      172.49      6.69 o
   4   3  17      251.17      219.90      8.57 o
   5   3  17      280.09      275.83      6.49 o
   6   3  17      684.42      712.25      9.87 o
   7   3  17      167.47      192.41      6.26 o
   8   3  17      348.44      343.53      7.84 o
   9   3  17     1604.76     1471.09     16.50 o
  10   3  17       65.13       61.27      5.85 o
  11   3  17      135.29      118.86      6.67 o
  12   3  17       46.71       47.44      6.81 o
  13   3  17      420.81      438.24     11.93 o
  14   3  17       11.90        4.09      5.49 o
  15   3  17       58.42       51.44      7.37 o
  16   3  17        2.52       -7.78      7.78 o
  17   3  17        0.09       -1.35      5.99 o
  18   3  17        1.48        0.62      6.28 o
  19   3  17       30.80       39.42      8.34 o
  20   3  17       22.36       34.57      8.53 o
  21   3  17        5.51        5.88      8.12 o
  22   3  17        3.76        3.82      9.30 o
  23   3  17       12.15       17.39     10.22 o
   0   4  17     2559.06     2461.29     57.75 o
   1   4  17      434.92      446.65      9.82 o
   2   4  17      275.12      276.32      8.60 o
   3   4  17      100.02      106.08      6.23 o
   4   4  17       14.22       15.50      4.36 o
   5   4  17       29.73       29.05      4.11 o
   6   4  17        1.79        9.49      3.75 o
   7   4  17      949.42      884.75     12.21 o
   8   4  17       44.11       38.69      4.04 o
   9   4  17       53.87       55.96      5.78 o
  10   4  17      151.29      155.27      8.78 o
  11   4  17      197.16      221.16      9.19 o
  12   4  17       24.91       19.20      5.71 o
  13   4  17        1.88       -5.62      5.62 o
  14   4  17       12.49       10.87      6.36 o
  15   4  17        3.77        1.28      6.34 o
  16   4  17       43.40       23.41      7.43 o
  17   4  17        1.22        0.84      7.00 o
  18   4  17      137.13      170.02     11.08 o
  19   4  17       88.31      109.92     10.27 o
  20   4  17        1.57       -6.22     10.53 o
  21   4  17       13.70       27.05     11.80 o
  22   4  17        0.26        6.99     11.15 o
   1   5  17      452.37      432.55      9.86 o
   2   5  17      411.19      404.03     11.78 o
   3   5  17      181.54      186.93      8.17 o
   4   5  17      353.72      339.08      8.34 o
   5   5  17      232.30      222.17      7.43 o
   6   5  17       11.05       -2.53      3.51 o
   7   5  17      230.53      231.74     15.42 o
   8   5  17        8.74        8.28      7.45 o
   9   5  17      348.64      353.64     11.98 o
  10   5  17       63.93       59.29      7.22 o
  11   5  17        0.73       -2.35      5.48 o
  12   5  17       80.85      106.09      9.26 o
  13   5  17      151.29      173.61     10.74 o
  14   5  17       48.81       38.77      8.47 o
  15   5  17       17.64       19.52      7.93 o
  16   5  17       26.16       25.39     10.90 o
  17   5  17       43.49       58.17      9.52 o
  18   5  17       36.73       52.01      8.86 o
  19   5  17        2.82        8.56      9.24 o
  20   5  17       49.16       53.06     10.74 o
  21   5  17        3.43       20.62     11.31 o
   0   6  17       59.23       41.13     16.42 o
   1   6  17       71.61       76.33      8.33 o
   2   6  17      180.86      176.84     11.12 o
   3   6  17      195.53      235.42     10.41 o
   4   6  17      226.28      209.73      7.85 o
   5   6  17       17.20       10.47      8.01 o
   6   6  17       33.14       33.77      6.76 o
   7   6  17      454.16      456.36     14.98 o
   8   6  17       53.61       50.79      7.31 o
   9   6  17       76.38       63.50      7.24 o
  10   6  17      276.05      275.26     11.32 o
  11   6  17      122.96      155.76     10.31 o
  12   6  17       14.04       23.52      7.68 o
  13   6  17       13.34       13.20      7.49 o
  14   6  17      121.14      125.56     10.61 o
  15   6  17       29.85       21.88      8.59 o
  16   6  17        0.22       -4.59      7.93 o
  17   6  17       10.95       29.09      8.97 o
  18   6  17        9.43       -3.71     15.02 o
  19   6  17        1.92       20.77     17.44 o
  20   6  17        1.88       13.51     15.86 o
   1   7  17        3.07       17.54     11.27 o
   2   7  17      156.58      166.39     12.39 o
   3   7  17      126.55      142.10     11.95 o
   4   7  17       66.10       49.19      9.61 o
   5   7  17      366.78      358.00     14.10 o
   6   7  17       30.30       27.97      8.83 o
   7   7  17        4.29        0.61      7.89 o
   8   7  17        7.93        2.19      7.72 o
   9   7  17       88.46      103.60     10.85 o
  10   7  17       48.46       51.71      9.49 o
  11   7  17       35.17       21.65      8.83 o
  12   7  17      270.42      288.60     19.55 o
  13   7  17      145.72      161.02     12.71 o
  14   7  17       12.51        8.98     13.13 o
  15   7  17        0.01       -1.99     12.89 o
  16   7  17      122.26      150.36     30.74 o
  17   7  17       23.07      -14.74     22.91 o
  18   7  17        2.16        6.10     24.29 o
   0   8  17        0.68        4.37     17.04 o
   1   8  17       39.65       67.65     19.34 o
   2   8  17      189.51      171.21     18.12 o
   3   8  17        1.63       22.48     17.36 o
   4   8  17      136.99      125.10     12.16 o
   5   8  17        1.04       -7.99      7.99 o
   6   8  17       62.46       70.22     12.33 o
   7   8  17       83.95       96.19     12.79 o
   8   8  17        1.51        0.03     12.66 o
   9   8  17       12.40       -6.14     10.71 o
  10   8  17      155.02      159.02     16.81 o
  11   8  17       80.66       84.67     12.45 o
  12   8  17        0.79       -9.24      9.24 o
  13   8  17       38.38       18.31     20.84 o
   1   9  17        5.63       13.09     15.89 o
   2   9  17       31.85       38.80     21.30 o
   3   9  17        8.11       -7.26     10.94 o
   4   9  17       16.59        2.30     11.73 o
   5   9  17        0.06      -12.35     16.52 o
   6   9  17        0.37       -6.33     12.32 o
   7   9  17       20.32       26.48     14.62 o
   8   9  17       40.84       21.87     14.05 o
   9   9  17       10.27        8.06     13.82 o
  10   9  17       22.58       30.28     13.82 o
   3  10  17       11.68        2.19     16.35 o
   4  10  17        5.10       25.44     17.61 o
   5  10  17        0.52      -14.74     14.74 o
   6  10  17        0.12      -14.62     14.62 o
   0   0  18     1231.55     1259.07     37.59 o
   1   0  18     1150.95     1165.91     20.13 o
   2   0  18       75.65       61.89      5.84 o
   3   0  18     1053.86     1145.94     20.01 o
   4   0  18       17.82        9.87      4.24 o
   5   0  18      212.87      209.38      8.03 o
   6   0  18      279.62      267.76      8.80 o
   7   0  18      209.14      183.01      9.26 o
   8   0  18       75.14       80.48      5.87 o
   9   0  18      522.50      465.09     10.91 o
  10   0  18       90.35      105.98      6.67 o
  11   0  18     4399.29     4114.71     43.70 o
  12   0  18       26.45       59.81      5.90 o
  13   0  18        1.69       -4.60      4.60 o
  14   0  18        0.17       -5.98      5.98 o
  15   0  18      185.12      192.36     11.01 o
  16   0  18      189.34      234.67     14.69 o
  17   0  18      171.44      152.99     13.30 o
  18   0  18      100.88       80.50     14.20 o
  19   0  18        0.16      -10.70     10.70 o
  20   0  18       22.82       25.09     12.60 o
  21   0  18       49.61       65.34     15.38 o
  22   0  18        0.10        6.83     13.34 o
  23   0  18       47.64       48.06     15.67 o
  24   0  18        1.71      -17.46     18.25 o
   1   1  18      141.62      138.80      5.27 o
   2   1  18      160.16      142.07      6.93 o
   3   1  18      101.27      109.01      5.69 o
   4   1  18      583.06      570.23      8.74 o
   5   1  18     3179.62     3089.07     30.62 o
   6   1  18       78.69       88.71      4.40 o
   7   1  18      268.62      276.89      6.24 o
   8   1  18       89.45       77.51      4.30 o
   9   1  18     2968.31     2803.66     23.58 o
  10   1  18       51.44       55.64      4.10 o
  11   1  18      176.76      185.60      6.41 o
  12   1  18        2.89        2.48      4.19 o
  13   1  18       85.00      102.33      5.70 o
  14   1  18       47.53       36.57      5.13 o
  15   1  18      130.34      126.38      7.46 o
  16   1  18       93.99       95.68      8.31 o
  17   1  18       34.67       40.65      7.78 o
  18   1  18       76.89       77.71      8.89 o
  19   1  18      118.21      128.84     11.43 o
  20   1  18        8.63       -0.31      7.37 o
  21   1  18        0.88        6.23      9.01 o
  22   1  18        1.29        3.11     11.83 o
  23   1  18        1.64        7.94      9.84 o
  24   1  18        1.95       -7.12      9.63 o
   0   2  18       20.26       21.04      5.44 o
   1   2  18       68.38       71.95      4.57 o
   2   2  18      264.44      254.77      6.57 o
   3   2  18      544.48      541.35      9.11 o
   4   2  18      794.87      716.49     10.64 o
   5   2  18     1452.02     1522.58     15.75 o
   6   2  18      238.25      211.58      5.35 o
   7   2  18        0.66       -2.94      2.94 o
   8   2  18       72.89       81.82      4.29 o
   9   2  18      275.96      232.06      5.98 o
  10   2  18       74.75       58.98      3.97 o
  11   2  18      174.96      176.83      6.50 o
  12   2  18       22.71       25.48      5.28 o
  13   2  18       10.32        9.66      4.89 o
  14   2  18        0.81       -4.10      4.82 o
  15   2  18      114.76      145.39      7.62 o
  16   2  18       15.72        8.54      5.95 o
  17   2  18       44.86       29.71      6.72 o
  18   2  18       15.89        1.23      6.75 o
  19   2  18        8.03       11.40      7.56 o
  20   2  18       29.93       20.33      8.16 o
  21   2  18        7.84        5.18      8.13 o
  22   2  18        0.28       -8.79      8.79 o
  23   2  18       36.28       30.46     10.87 o
   1   3  18      550.41      576.90     10.99 o
   2   3  18      844.66      779.85     11.45 o
   3   3  18      190.51      190.72      6.61 o
   4   3  18        8.95        3.70      4.28 o
   5   3  18     1027.84     1024.29     13.38 o
   6   3  18      218.17      245.11      7.03 o
   7   3  18      362.05      301.78      7.92 o
   8   3  18       15.83        1.57      3.93 o
   9   3  18      129.26      130.44      5.85 o
  10   3  18       27.94       16.14      5.07 o
  11   3  18        8.18        2.31      4.76 o
  12   3  18        1.60       -4.84      4.84 o
  13   3  18      100.03      114.55      7.61 o
  14   3  18       20.54       19.82      6.14 o
  15   3  18       78.88       83.74      7.42 o
  16   3  18       32.05       38.46      9.53 o
  17   3  18       25.25       19.30      7.50 o
  18   3  18        3.17       -4.08      6.50 o
  19   3  18        2.82       -7.25      7.25 o
  20   3  18        1.04       15.81      8.34 o
  21   3  18      137.39      166.73     12.15 o
  22   3  18       10.28        6.13      9.54 o
  23   3  18       51.45       62.04     19.94 o
   0   4  18      364.01      357.38     13.17 o
   1   4  18       37.01       37.57      5.04 o
   2   4  18      259.17      214.90      7.98 o
   3   4  18      144.54      174.33      7.20 o
   4   4  18      808.61      714.33     12.87 o
   5   4  18      354.06      331.39      7.93 o
   6   4  18        0.61        1.85      3.73 o
   7   4  18      881.67      839.46     12.06 o
   8   4  18       30.55       30.85      4.46 o
   9   4  18       90.83       84.57      6.44 o
  10   4  18        3.04       -2.97      7.48 o
  11   4  18       17.52       21.49      5.48 o
  12   4  18       72.50       65.75      9.40 o
  13   4  18        7.43        2.00      5.70 o
  14   4  18        1.15       -5.92      5.92 o
  15   4  18       17.40       19.49      7.03 o
  16   4  18        1.08        2.19      6.93 o
  17   4  18       26.73       35.74      8.05 o
  18   4  18        0.50       -6.11      7.50 o
  19   4  18        9.69       28.94      8.54 o
  20   4  18        4.37        4.47      9.31 o
  21   4  18        0.04       15.01     11.47 o
  22   4  18        1.19      -11.83     11.83 o
   1   5  18      657.81      615.05     13.48 o
   2   5  18      188.47      170.91      9.49 o
   3   5  18      411.81      393.33     10.33 o
   4   5  18      164.08      178.04      7.30 o
   5   5  18      393.80      382.18      9.01 o
   6   5  18       50.70       58.02      4.90 o
   7   5  18       94.71       87.21      7.03 o
   8   5  18      147.85      130.10      7.79 o
   9   5  18        0.48       -2.07      5.36 o
  10   5  18        4.03        7.29      6.09 o
  11   5  18       26.28       21.30      6.97 o
  12   5  18       36.03       34.09      7.74 o
  13   5  18        1.30        9.01      7.57 o
  14   5  18        3.24        9.45      7.76 o
  15   5  18       30.56       27.92      7.57 o
  16   5  18       21.59       35.73      7.93 o
  17   5  18       33.32       32.38      8.46 o
  18   5  18        1.79        3.98      7.93 o
  19   5  18        1.85        0.76      9.46 o
  20   5  18        0.58      -12.28     12.28 o
  21   5  18        7.01        5.51     15.12 o
   0   6  18        0.02       -7.52      8.62 o
   1   6  18      121.95      110.26      8.10 o
   2   6  18        1.46       -8.28      8.28 o
   3   6  18      509.83      470.30     15.34 o
   4   6  18        5.15        6.90      4.58 o
   5   6  18      167.25      134.12      8.97 o
   6   6  18       36.20       33.48      7.18 o
   7   6  18        2.05        9.06      6.43 o
   8   6  18        0.39        4.45      6.12 o
   9   6  18        5.60        2.66      6.07 o
  10   6  18       20.95       29.50      7.15 o
  11   6  18       15.40       12.61      6.88 o
  12   6  18        5.61        1.04      7.29 o
  13   6  18       16.83       26.49      8.01 o
  14   6  18       38.60       53.49      8.99 o
  15   6  18       59.47       77.47     10.14 o
  16   6  18        0.86       -8.05      8.05 o
  17   6  18        2.75        1.78      8.74 o
  18   6  18        6.86       -2.80     20.49 o
  19   6  18        4.60      -16.23     16.23 o
   1   7  18      140.64      121.02     12.07 o
   2   7  18        0.64        1.77     14.21 o
   3   7  18      118.19      117.70     11.48 o
   4   7  18      157.26      159.74     12.61 o
   5   7  18      313.26      301.52     15.57 o
   6   7  18       96.63      118.78     11.67 o
   7   7  18       13.99       17.15      7.74 o
   8   7  18        0.12        2.74      7.82 o
   9   7  18       24.04       32.09      9.12 o
  10   7  18       14.10        2.56      8.58 o
  11   7  18        1.72       11.18      8.77 o
  12   7  18        7.23       -4.33     17.65 o
  13   7  18        1.41        5.71      9.47 o
  14   7  18        6.07        7.72      9.01 o
  15   7  18        1.69       -0.24     15.13 o
  16   7  18       12.17       35.23     23.95 o
  17   7  18       21.07        9.67     25.10 o
   0   8  18        5.91       45.94     18.88 o
   1   8  18      100.77       90.07     11.68 o
   2   8  18       25.81       31.57     10.00 o
   3   8  18       28.54       38.86     12.36 o
   4   8  18        5.48       13.04      9.14 o
   5   8  18        0.01        0.80     14.17 o
   6   8  18       13.46       22.80      9.45 o
   7   8  18       44.44       62.85     12.81 o
   8   8  18        8.67        2.91     10.15 o
   9   8  18        1.07        0.84      9.48 o
  10   8  18        6.70       21.29     10.74 o
  11   8  18        9.18        9.08     13.99 o
  12   8  18        4.09        2.56      9.85 o
   2   9  18       15.27        3.91     14.74 o
   3   9  18        2.14       19.69     14.85 o
   4   9  18       11.66        9.21     14.39 o
   5   9  18       23.68        7.60     14.74 o
   6   9  18       32.43       19.00     15.20 o
   7   9  18        8.46       -6.33     13.36 o
   8   9  18       23.03       27.52     14.85 o
   9   9  18       10.72       -2.19     13.82 o
  10   9  18        1.24       15.43     12.66 o
   2  10  18        0.52      -14.85     14.85 o
   3  10  18       31.47       35.81     18.54 o
   4  10  18        0.04       -8.06     15.20 o
   5  10  18       27.10       13.70     16.69 o
   1   1  19     1006.20      923.76     12.78 o
   2   1  19       12.13        6.61      3.49 o
   3   1  19        1.04       -2.83      3.21 o
   4   1  19      463.44      456.70      8.13 o
   5   1  19        8.82       16.80      3.54 o
   6   1  19        6.32        5.50      3.48 o
   7   1  19      215.10      197.50      5.87 o
   8   1  19       43.18       24.36      3.78 o
   9   1  19        0.32        5.63      3.67 o
  10   1  19       24.84       23.10      3.97 o
  11   1  19      135.08      132.98      5.56 o
  12   1  19      183.56      177.16      5.99 o
  13   1  19       12.12       12.77      4.04 o
  14   1  19        9.92       12.27      4.67 o
  15   1  19        8.23        5.03      5.28 o
  16   1  19        2.38       -5.86      5.86 o
  17   1  19        5.29       -1.20      6.78 o
  18   1  19        3.35       -6.15      6.65 o
  19   1  19        0.96       -5.72      7.43 o
  20   1  19       20.18        9.82      7.91 o
  21   1  19        3.37        1.48      9.18 o
  22   1  19       32.49       37.67     10.69 o
  23   1  19        2.84        5.64     10.03 o
   0   2  19     1355.45     1341.43     23.13 o
   1   2  19        1.28        1.26      3.59 o
   2   2  19      130.84      126.94      5.32 o
   3   2  19       38.14       49.21      4.33 o
   4   2  19      406.87      400.81      8.39 o
   5   2  19      760.91      684.42     10.14 o
   6   2  19      247.76      258.02      6.75 o
   7   2  19      151.93      129.26      5.67 o
   8   2  19      218.54      208.53      6.79 o
   9   2  19        0.12       -3.25      3.25 o
  10   2  19      516.21      478.66      8.27 o
  11   2  19      205.95      168.86      6.20 o
  12   2  19        1.87       -2.98      4.62 o
  13   2  19        4.75       -5.07      5.07 o
  14   2  19       47.42       18.79      6.02 o
  15   2  19       45.45       41.06      6.01 o
  16   2  19       55.76       71.46      7.62 o
  17   2  19        4.53       -6.06      6.06 o
  18   2  19       34.51       34.00      8.06 o
  19   2  19        1.59        3.78      7.67 o
  20   2  19       13.98       11.41      8.82 o
  21   2  19       13.05       11.21      8.67 o
  22   2  19       24.72       17.95     10.16 o
  23   2  19        0.27        6.93     10.28 o
   1   3  19     2496.07     2302.99     22.92 o
   2   3  19      376.79      374.23      8.60 o
   3   3  19       43.83       31.97      4.30 o
   4   3  19       46.14       60.49      5.33 o
   5   3  19       60.40       64.51      5.11 o
   6   3  19      343.16      323.86      8.08 o
   7   3  19       18.45        8.87      4.02 o
   8   3  19      177.87      184.53      6.50 o
   9   3  19        7.49       -0.97      3.91 o
  10   3  19      211.05      209.43      7.20 o
  11   3  19      222.08      217.64      8.50 o
  12   3  19       33.62       32.35      6.44 o
  13   3  19       13.55       10.08      5.43 o
  14   3  19       65.31       63.74      7.08 o
  15   3  19       46.07       34.97      6.62 o
  16   3  19        0.17       -4.07      6.69 o
  17   3  19        4.04       -3.69      6.85 o
  18   3  19        6.31        2.04      7.26 o
  19   3  19       14.73        8.63      9.27 o
  20   3  19       22.10       24.67      9.94 o
  21   3  19        5.77        5.00      9.83 o
  22   3  19        6.90       10.95      9.97 o
   0   4  19     2010.60     1905.59     31.01 o
   1   4  19      105.73      109.13      6.27 o
   2   4  19      542.26      491.63     11.03 o
   3   4  19        0.58        0.93      4.62 o
   4   4  19        0.17       -3.42      4.45 o
   5   4  19        5.63       -3.87      3.87 o
   6   4  19      191.49      190.01      6.63 o
   7   4  19       74.09       91.08      5.65 o
   8   4  19      349.36      354.64      8.70 o
   9   4  19       71.80       75.23      8.66 o
  10   4  19       15.40       25.34      5.57 o
  11   4  19        0.35        4.42      5.28 o
  12   4  19       12.73        8.33      5.67 o
  13   4  19        0.33       15.64      6.10 o
  14   4  19        0.06       -5.79      5.79 o
  15   4  19       25.70       20.34      6.65 o
  16   4  19       93.30      112.12      8.66 o
  17   4  19        8.17       -1.70      8.42 o
  18   4  19      108.14      106.54     16.24 o
  19   4  19       16.14       22.29      8.78 o
  20   4  19        0.55        0.98      9.30 o
  21   4  19        0.00        8.00     11.28 o
   1   5  19        9.68        8.82      4.87 o
   2   5  19      216.90      205.95      8.06 o
   3   5  19        0.02       -3.45      4.65 o
   4   5  19        3.97        4.94      4.59 o
   5   5  19      168.66      185.93      7.05 o
   6   5  19      359.76      337.36      8.53 o
   7   5  19      334.71      341.65     10.51 o
   8   5  19        4.25        9.74      5.26 o
   9   5  19        9.55        6.76      5.13 o
  10   5  19       38.79       47.31      6.21 o
  11   5  19        3.50       -5.25      5.25 o
  12   5  19        0.47        0.41      5.70 o
  13   5  19      257.19      274.59     12.73 o
  14   5  19      177.21      174.79      9.62 o
  15   5  19       17.79       22.62      7.79 o
  16   5  19       47.76       53.58      8.77 o
  17   5  19        7.35        6.09     10.19 o
  18   5  19       44.83       55.63      9.33 o
  19   5  19        0.78       -6.53      9.32 o
  20   5  19       16.57        4.90     11.28 o
   0   6  19       86.07       72.65     12.06 o
   1   6  19        0.25        1.45      5.66 o
   2   6  19        1.83       -3.82      5.61 o
   3   6  19       48.19       75.19      7.55 o
   4   6  19       55.86       51.89      5.42 o
   5   6  19       41.86       48.17      7.16 o
   6   6  19      122.56      117.67      8.76 o
   7   6  19        2.08       -3.73      6.30 o
   8   6  19      304.05      321.01     17.62 o
   9   6  19       26.58       35.36      7.68 o
  10   6  19       32.62       31.15      6.87 o
  11   6  19       86.15      115.57     10.57 o
  12   6  19       55.79       48.07      9.07 o
  13   6  19       55.52       45.44      9.16 o
  14   6  19       84.54      108.46     10.66 o
  15   6  19       70.00      106.46     12.43 o
  16   6  19        2.54        1.61      7.88 o
  17   6  19        9.28        7.26      8.47 o
  18   6  19        5.51        1.17     12.17 o
  19   6  19        0.20       -7.88     11.97 o
   1   7  19       33.89       33.26      8.16 o
   2   7  19      158.93      164.33     11.31 o
   3   7  19        1.26       -2.70      3.96 o
   4   7  19       10.24       -3.03     10.92 o
   5   7  19       59.70       60.50     12.90 o
   6   7  19      173.85      211.13     13.21 o
   7   7  19       10.47        2.27      7.62 o
   8   7  19      189.05      169.04     11.45 o
   9   7  19        0.02       13.79      7.91 o
  10   7  19      181.96      185.74     12.00 o
  11   7  19       22.88       16.75      9.37 o
  12   7  19       56.30       55.27     10.50 o
  13   7  19       28.88       37.07     10.71 o
  14   7  19       97.46      113.75     12.63 o
  15   7  19        6.58       -3.11     15.38 o
  16   7  19      102.76      128.83     29.93 o
  17   7  19       15.99       36.84     26.83 o
   0   8  19       60.63       61.58     13.54 o
   1   8  19       41.30       36.22      9.05 o
   2   8  19        2.16        9.45      9.25 o
   3   8  19        4.88        2.53     10.66 o
   4   8  19       19.03       17.68      9.61 o
   5   8  19        0.01       -7.18      9.32 o
   6   8  19      111.21      133.64     12.79 o
   7   8  19       23.65       22.50     10.05 o
   8   8  19       74.01       74.10     13.35 o
   9   8  19        0.06       18.22     23.43 o
  10   8  19       56.14       70.97     24.64 o
  11   8  19       26.53       69.42     15.66 o
  12   8  19        5.98        2.19     12.43 o
   1   9  19        6.26        6.56     16.12 o
   2   9  19        6.66       17.73     16.58 o
   3   9  19        4.67       -1.15     14.39 o
   4   9  19        0.46      -13.59     13.59 o
   5   9  19       20.68       41.45     16.81 o
   6   9  19       21.48       34.31     16.58 o
   7   9  19       10.94       11.51     13.70 o
   8   9  19       14.75       15.08     14.85 o
   9   9  19        6.93        7.71     13.47 o
  10   9  19       48.02       56.53     15.08 o
   0  10  19      204.83      173.39     25.67 o
   1  10  19       19.29       12.78     17.27 o
   2  10  19        4.48       16.23     17.61 o
   0   0  20      519.08      513.69     19.33 o
   1   0  20      524.74      529.46     13.94 o
   2   0  20      953.14      939.03     18.95 o
   3   0  20     1108.62     1166.54     25.17 o
   4   0  20     1010.28      917.78     16.70 o
   5   0  20      989.56      907.32     16.64 o
   6   0  20      146.24      157.38      7.93 o
   7   0  20      335.05      336.25     10.84 o
   8   0  20      499.09      485.51     12.52 o
   9   0  20      154.56      157.26      8.34 o
  10   0  20      680.33      665.82     13.58 o
  11   0  20      259.63      250.60      9.00 o
  12   0  20      329.42      342.02     10.18 o
  13   0  20        3.15        5.09      5.65 o
  14   0  20        0.40       -4.85      6.49 o
  15   0  20      417.12      388.96     17.92 o
  16   0  20       48.60       47.14     22.59 o
  17   0  20       15.53       19.56      9.67 o
  18   0  20       23.83       28.35     10.27 o
  19   0  20       32.45       15.07     19.46 o
  20   0  20        4.74      -10.67     12.06 o
  21   0  20        4.49        5.57     13.19 o
  22   0  20       10.65       15.20     14.69 o
  23   0  20        7.77       22.97     15.09 o
   1   1  20      233.14      229.77      7.03 o
   2   1  20      113.82      107.19      5.39 o
   3   1  20        7.55        7.45      3.65 o
   4   1  20       29.39       42.83      4.04 o
   5   1  20        2.89        5.92      3.51 o
   6   1  20      299.96      288.67      7.12 o
   7   1  20      211.15      189.81      6.00 o
   8   1  20      256.59      212.87      7.05 o
   9   1  20      304.08      296.94      7.40 o
  10   1  20      917.61      897.50     11.67 o
  11   1  20      100.60       96.56      4.82 o
  12   1  20       89.98       78.47      5.08 o
  13   1  20       95.55       90.59      5.47 o
  14   1  20        0.08        0.06      5.25 o
  15   1  20       22.33       11.35      5.76 o
  16   1  20       50.23       38.18      7.17 o
  17   1  20       15.30       12.38      7.19 o
  18   1  20        2.10       -1.32      7.52 o
  19   1  20       25.17       30.27     10.64 o
  20   1  20        1.08       -6.98      7.87 o
  21   1  20       45.45       64.63     10.99 o
  22   1  20        0.69       -9.15      9.15 o
  23   1  20        0.24       -1.08      9.86 o
   0   2  20      443.41      454.54     13.06 o
   1   2  20      338.74      342.90      8.34 o
   2   2  20       44.63       35.88      4.20 o
   3   2  20        0.45       -2.67      3.67 o
   4   2  20      583.79      553.24      9.87 o
   5   2  20      849.82      832.57     11.47 o
   6   2  20      214.79      227.88      6.53 o
   7   2  20        1.25       -3.44      3.44 o
   8   2  20        9.95        0.90      4.59 o
   9   2  20       35.17       14.94      3.85 o
  10   2  20      207.21      221.40      6.86 o
  11   2  20      106.00      116.31      5.65 o
  12   2  20       74.86       81.77      6.62 o
  13   2  20       73.80       67.49      6.34 o
  14   2  20        9.41        9.84      5.70 o
  15   2  20       40.39       26.37      7.45 o
  16   2  20       12.54       14.43      6.68 o
  17   2  20       20.33       28.14      7.85 o
  18   2  20       17.53       17.04      8.03 o
  19   2  20       48.79       57.72      9.53 o
  20   2  20       12.02        5.44      8.61 o
  21   2  20       16.05        7.50      8.78 o
  22   2  20       34.21       41.47     12.18 o
   1   3  20       10.62       16.56      4.26 o
   2   3  20      555.33      478.22      9.51 o
   3   3  20      422.21      431.20      9.23 o
   4   3  20      482.55      480.23      9.64 o
   5   3  20       31.56       39.65      4.97 o
   6   3  20       49.52       52.83      5.24 o
   7   3  20      177.42      168.94      6.35 o
   8   3  20       76.46       78.09      5.25 o
   9   3  20      159.66      178.90      7.43 o
  10   3  20       40.29       52.36      5.33 o
  11   3  20       77.32       96.71      7.02 o
  12   3  20       71.70       67.21      6.47 o
  13   3  20        9.05       16.80      6.37 o
  14   3  20       44.75       51.06      7.91 o
  15   3  20        8.67        5.64      6.22 o
  16   3  20       15.36        9.22      7.35 o
  17   3  20        1.59       -2.09      7.30 o
  18   3  20        0.27       12.30      8.05 o
  19   3  20       23.38       33.29     10.42 o
  20   3  20       69.73       70.09     11.63 o
  21   3  20       22.22       43.43     12.82 o
  22   3  20        0.77       10.96     12.16 o
   0   4  20      174.28      153.09      9.78 o
   1   4  20       67.72       67.45      5.62 o
   2   4  20      296.03      243.34      8.46 o
   3   4  20       11.79       11.92      4.92 o
   4   4  20       31.95       20.82      5.04 o
   5   4  20       27.99       17.67      4.54 o
   6   4  20       20.53       18.08      4.33 o
   7   4  20       91.06      100.72      5.89 o
   8   4  20       19.51       20.26      4.60 o
   9   4  20       91.94       88.83      6.32 o
  10   4  20      126.30      126.50      9.30 o
  11   4  20      813.72      760.22     15.10 o
  12   4  20      142.79      110.19      7.72 o
  13   4  20       24.24       40.08      6.37 o
  14   4  20        0.92       -0.87      6.13 o
  15   4  20        1.01       -5.58      6.08 o
  16   4  20       10.19       10.95      8.01 o
  17   4  20        2.78       10.38      8.08 o
  18   4  20       81.57      103.89     10.57 o
  19   4  20        0.25       -0.60      9.56 o
  20   4  20       11.72        0.55     10.08 o
  21   4  20        2.97       25.30     12.58 o
   1   5  20      100.15      102.26      6.79 o
   2   5  20      153.43      129.70      7.11 o
   3   5  20        2.76        1.02      4.70 o
   4   5  20      144.02      139.61      7.02 o
   5   5  20      187.13      148.51      7.05 o
   6   5  20        3.90       -0.67      4.08 o
   7   5  20       18.62       19.46      4.09 o
   8   5  20        9.65        6.76      5.14 o
   9   5  20       39.29       37.54      6.24 o
  10   5  20       12.94        6.02      5.60 o
  11   5  20      183.49      195.26      8.96 o
  12   5  20        1.61        2.99      5.87 o
  13   5  20        0.14       14.57      6.83 o
  14   5  20        7.92       13.14      6.77 o
  15   5  20        4.85        5.65      6.83 o
  16   5  20        0.02       -6.78      6.78 o
  17   5  20        4.36       -5.99      7.68 o
  18   5  20        2.07       -6.10      8.28 o
  19   5  20       19.09       27.13     10.04 o
  20   5  20       22.73       34.37     12.13 o
   0   6  20      138.37      155.47     14.50 o
   1   6  20       86.69       96.38      8.23 o
   2   6  20        0.45       -2.48      5.77 o
   3   6  20       47.85       51.29      7.38 o
   4   6  20        6.40        6.16      6.54 o
   5   6  20       23.04       14.21      4.96 o
   6   6  20        3.30       -0.35      5.97 o
   7   6  20      195.24      231.21     10.48 o
   8   6  20        0.43        4.61      6.28 o
   9   6  20       48.60       42.10      8.26 o
  10   6  20        1.33        2.32      6.31 o
  11   6  20        1.83        4.53      6.41 o
  12   6  20        3.02       -3.18      6.69 o
  13   6  20        0.47       -2.46      6.72 o
  14   6  20        0.94       10.56      7.35 o
  15   6  20        5.46       13.33      7.96 o
  16   6  20       23.23       19.86      8.13 o
  17   6  20        6.48        3.50      8.87 o
  18   6  20        0.26        2.53      9.48 o
   1   7  20       88.39       81.67     11.78 o
   2   7  20       27.63       28.77      8.15 o
   3   7  20        0.50       -8.93      8.93 o
   4   7  20       93.21       90.72      9.67 o
   5   7  20        0.48       13.16      7.68 o
   6   7  20        7.25        1.07     13.05 o
   7   7  20        2.34        8.91      8.13 o
   8   7  20       13.47       18.05     11.62 o
   9   7  20        5.29       13.75      8.44 o
  10   7  20        0.79        1.10      8.15 o
  11   7  20        2.49        3.67      8.14 o
  12   7  20        2.22       14.49      8.63 o
  13   7  20       18.96       25.87     10.55 o
  14   7  20        0.27       20.67     12.25 o
  15   7  20       16.90       11.30     10.47 o
  16   7  20        5.21        2.43     15.57 o
   0   8  20      275.01      259.91     20.06 o
   1   8  20        0.18       -4.69      7.96 o
   2   8  20       29.71       44.53      9.12 o
   3   8  20        0.19       -7.77      7.77 o
   4   8  20        2.65        4.69      9.45 o
   5   8  20       13.80       -2.73      9.05 o
   6   8  20        0.67        9.93     10.80 o
   7   8  20        5.35       -0.22     10.57 o
   8   8  20        6.73        9.21     14.68 o
   9   8  20       16.21       24.52     13.70 o
  10   8  20       13.34        6.56     13.93 o
  11   8  20       39.72       49.16     16.12 o
  12   8  20        0.13       -7.37     12.66 o
   1   9  20       10.01       13.01     11.35 o
   2   9  20       15.88       20.22     12.41 o
   3   9  20       17.23      -14.16     14.16 o
   4   9  20       44.14       30.74     16.23 o
   5   9  20       12.48        2.30     15.31 o
   6   9  20       20.20       37.76     15.77 o
   7   9  20        0.27      -13.93     13.93 o
   8   9  20       20.85       14.97     15.43 o
   9   9  20        3.92        4.37     13.93 o
   1   1  21       16.76       18.69      4.28 o
   2   1  21       18.35       20.47      4.39 o
   3   1  21      525.63      497.13      9.45 o
   4   1  21      116.19      109.96      5.20 o
   5   1  21        0.62        1.59      3.66 o
   6   1  21        0.69        6.35      3.78 o
   7   1  21       34.06       35.60      4.27 o
   8   1  21      150.75      156.04      6.00 o
   9   1  21       85.74       89.35      5.10 o
  10   1  21       18.95       25.27      4.02 o
  11   1  21       35.00       41.71      4.67 o
  12   1  21        9.67        5.85      4.83 o
  13   1  21       24.21       16.81      5.06 o
  14   1  21        6.34        9.14      5.87 o
  15   1  21       15.02       10.52      5.83 o
  16   1  21        1.75        4.80      7.06 o
  17   1  21        0.00       -6.97      6.97 o
  18   1  21        1.30        4.85      7.85 o
  19   1  21        0.75       -9.05      9.23 o
  20   1  21        0.85       -7.74      7.74 o
  21   1  21       12.42       -9.35      9.35 o
  22   1  21        1.82        4.33     10.40 o
   0   2  21       25.86       21.68      6.24 o
   1   2  21      272.84      278.34      7.92 o
   2   2  21       14.22        9.56      3.93 o
   3   2  21      799.68      796.23     12.07 o
   4   2  21        8.07        8.65      3.92 o
   5   2  21       39.95       44.15      4.45 o
   6   2  21      158.79      144.30      5.78 o
   7   2  21      489.09      469.72      8.98 o
   8   2  21      125.08      129.79      5.40 o
   9   2  21       82.15       92.66      4.94 o
  10   2  21       32.20       27.65      4.49 o
  11   2  21       44.15       59.89      5.43 o
  12   2  21        0.01        1.76      5.10 o
  13   2  21       27.20       25.79      5.72 o
  14   2  21      180.48      180.35      9.33 o
  15   2  21        3.64        0.24      7.10 o
  16   2  21      129.40      151.08     10.86 o
  17   2  21        4.80       13.20      8.64 o
  18   2  21        3.45        0.68      8.73 o
  19   2  21       13.50       20.27      8.49 o
  20   2  21        0.76       -2.96      8.26 o
  21   2  21       19.45       14.20      9.97 o
  22   2  21        0.30        5.10     10.72 o
   1   3  21      329.04      344.93      8.40 o
   2   3  21        0.96        0.61      4.09 o
   3   3  21      474.17      442.12      9.49 o
   4   3  21     1043.55      958.87     13.79 o
   5   3  21      359.20      363.48      8.26 o
   6   3  21       25.17       33.12      5.01 o
   7   3  21       87.42       77.68      5.62 o
   8   3  21        7.51        7.30      4.30 o
   9   3  21      289.63      275.59      8.49 o
  10   3  21      425.19      420.50     10.10 o
  11   3  21       71.64       72.11      6.83 o
  12   3  21       52.79       43.53      6.44 o
  13   3  21       50.35       75.79      7.22 o
  14   3  21        0.37       -5.86      5.86 o
  15   3  21        0.48       -6.46      6.46 o
  16   3  21        0.01       -6.84      6.84 o
  17   3  21       21.20       20.55      8.08 o
  18   3  21        5.16       14.26      9.33 o
  19   3  21       24.60       36.96     10.77 o
  20   3  21        1.66       12.81     11.50 o
  21   3  21        1.01        9.42     12.02 o
   0   4  21      153.23      160.79      9.80 o
   1   4  21      257.81      259.86      8.36 o
   2   4  21        1.27        4.30      5.48 o
   3   4  21      733.32      778.65     14.32 o
   4   4  21      137.39      129.97      6.41 o
   5   4  21       18.54       13.99      4.73 o
   6   4  21      207.53      202.68      7.54 o
   7   4  21      497.58      488.94     10.62 o
   8   4  21       23.13       15.60      4.62 o
   9   4  21       69.22       60.06      5.35 o
  10   4  21       13.04       14.07      5.73 o
  11   4  21      258.73      284.96     15.59 o
  12   4  21        5.54       15.38      6.20 o
  13   4  21       69.95       73.70      9.74 o
  14   4  21        4.62        1.00      6.34 o
  15   4  21       36.94       42.69      7.61 o
  16   4  21       18.87       35.48      8.55 o
  17   4  21        0.10        0.59      8.07 o
  18   4  21       17.10       16.57      8.99 o
  19   4  21       25.61       50.07     13.22 o
  20   4  21        0.06      -11.57     11.57 o
   1   5  21       32.82       43.29      5.75 o
   2   5  21       19.25       17.53      5.23 o
   3   5  21        9.64       17.55      5.70 o
   4   5  21       13.52       16.57      6.19 o
   5   5  21      358.27      377.68     10.35 o
   6   5  21        0.01       -1.38      4.65 o
   7   5  21        8.44        6.08      4.16 o
   8   5  21      157.61      165.69      8.37 o
   9   5  21      102.13      117.92      8.39 o
  10   5  21       61.53       77.20      7.35 o
  11   5  21       15.05       12.77      6.20 o
  12   5  21       79.39       64.82      7.29 o
  13   5  21      203.66      234.75     11.11 o
  14   5  21       17.61       34.25      7.99 o
  15   5  21       22.79       15.45      7.69 o
  16   5  21        1.17        0.34      7.30 o
  17   5  21       13.04        4.85      8.68 o
  18   5  21        0.74       -5.62     10.07 o
  19   5  21        3.88       -3.71     15.57 o
   0   6  21        3.56        7.14      9.88 o
   1   6  21      128.72      115.46      9.98 o
   2   6  21        0.91       -0.95      6.13 o
   3   6  21        0.55        2.96      6.23 o
   4   6  21        8.76        3.13      5.07 o
   5   6  21       92.21      107.52      6.47 o
   6   6  21        7.96       13.29      6.99 o
   7   6  21      367.69      388.33     12.71 o
   8   6  21       10.92       11.25      6.52 o
   9   6  21        6.28       -3.92      6.21 o
  10   6  21       28.53        9.05      6.74 o
  11   6  21      172.01      175.44     10.21 o
  12   6  21        0.01        7.84      7.69 o
  13   6  21       15.14        7.47      7.89 o
  14   6  21        4.04        2.17      8.18 o
  15   6  21       83.73      106.11      9.92 o
  16   6  21       20.10        8.91      8.82 o
  17   6  21       32.85       36.39     10.65 o
   1   7  21       39.39       44.96     10.97 o
   2   7  21        0.57       -7.25      7.25 o
   3   7  21       21.23       13.25      7.68 o
   4   7  21       10.30       13.78      7.85 o
   5   7  21       62.51       63.47      9.32 o
   6   7  21       27.69       34.22      8.80 o
   7   7  21        6.55        9.15      7.84 o
   8   7  21        0.67        1.20      7.49 o
   9   7  21      136.81      147.32     11.35 o
  10   7  21        9.21       -8.81      8.81 o
  11   7  21        2.22        7.19      7.81 o
  12   7  21        7.84       13.74     15.07 o
  13   7  21       72.12       51.35     11.27 o
  14   7  21       36.67       46.41     11.84 o
  15   7  21       31.58       43.03     18.47 o
   0   8  21        2.16       10.16     14.45 o
   1   8  21       18.68       10.64      8.38 o
   2   8  21       80.05       70.21     11.33 o
   3   8  21        0.93       -8.84      8.84 o
   4   8  21       21.38       14.73     11.46 o
   5   8  21       19.74       26.32     11.63 o
   6   8  21       40.09       61.39     13.30 o
   7   8  21      100.73       93.28     14.30 o
   8   8  21       15.05       -1.31     10.59 o
   9   8  21       20.80       21.76     14.62 o
  10   8  21        6.91       23.95     15.08 o
  11   8  21       21.08       26.36     15.20 o
  12   8  21        1.40       -3.68     13.24 o
   1   9  21       10.98        8.21     12.01 o
   2   9  21       19.55       20.06     12.42 o
   3   9  21        9.12       19.48     13.99 o
   4   9  21        0.00        9.71     11.81 o
   5   9  21        0.01      -10.84     10.84 o
   6   9  21        0.61        6.04     17.50 o
   7   9  21       40.45       41.56     17.96 o
   8   9  21        3.21      -14.05     14.05 o
   0   0  22     2239.74     2030.32     45.02 o
   1   0  22       97.19      129.09      8.93 o
   2   0  22     1359.63     1354.96     24.49 o
   3   0  22      464.47      505.75     15.05 o
   4   0  22      154.23      148.58      8.17 o
   5   0  22       79.24       99.57      7.27 o
   6   0  22      461.28      440.74     12.65 o
   7   0  22        2.70        0.23      5.88 o
   8   0  22       68.21       58.38      8.21 o
   9   0  22        6.52        9.54      5.55 o
  10   0  22        5.70        1.18      5.27 o
  11   0  22      145.10      144.70      8.51 o
  12   0  22       23.42       19.24      7.25 o
  13   0  22        6.15        6.84      7.48 o
  14   0  22      177.03      170.20     11.32 o
  15   0  22       16.39       28.20     10.20 o
  16   0  22        7.38       11.47     12.61 o
  17   0  22      184.64      174.52     15.08 o
  18   0  22      170.46      222.33     16.56 o
  19   0  22       32.34       39.46     14.97 o
  20   0  22        4.52       19.84     14.50 o
  21   0  22        6.88        0.89     14.12 o
  22   0  22        4.40       10.80     21.76 o
   1   1  22       44.42       40.03      4.90 o
   2   1  22     1245.08     1185.36     19.40 o
   3   1  22        2.07       12.45      4.13 o
   4   1  22      826.66      731.48     12.82 o
   5   1  22       25.12       25.28      4.33 o
   6   1  22     1004.86      946.63     12.79 o
   7   1  22      869.71      928.07     12.66 o
   8   1  22       12.80       10.75      4.17 o
   9   1  22      380.68      371.17      8.36 o
  10   1  22        4.85        5.99      3.98 o
  11   1  22       44.72       43.95      4.74 o
  12   1  22       61.90       68.32      5.18 o
  13   1  22        8.44        6.57      5.52 o
  14   1  22       24.30       20.06      6.80 o
  15   1  22       19.52       18.03      6.87 o
  16   1  22       71.40       71.27      8.98 o
  17   1  22       49.00       49.87      8.77 o
  18   1  22       17.87       14.10      8.27 o
  19   1  22       33.34       47.35      9.56 o
  20   1  22       11.71        2.31      9.55 o
  21   1  22        1.24       -6.79      9.57 o
  22   1  22        0.83       -1.75      9.71 o
   0   2  22      447.82      388.20     13.17 o
   1   2  22       59.95       80.38      5.73 o
   2   2  22       98.74      100.32      7.29 o
   3   2  22      829.40      859.98     12.89 o
   4   2  22        7.77        5.40      4.02 o
   5   2  22      195.91      170.73      6.23 o
   6   2  22       19.67       15.84      4.14 o
   7   2  22      157.67      151.01      6.02 o
   8   2  22       27.53       26.83      4.31 o
   9   2  22      221.01      217.07      6.88 o
  10   2  22        0.93        9.96      4.27 o
  11   2  22      173.03      166.59      6.95 o
  12   2  22      190.10      196.11      7.47 o
  13   2  22        0.30        1.74      5.47 o
  14   2  22       35.30       31.77      7.97 o
  15   2  22       37.92       46.92     11.14 o
  16   2  22       23.63       33.23      8.35 o
  17   2  22       87.63       80.07     10.91 o
  18   2  22       70.79       94.19     11.66 o
  19   2  22        1.56        4.93      9.28 o
  20   2  22       27.02       34.22     12.28 o
  21   2  22        4.06       -3.13     11.16 o
   1   3  22       63.05       51.42      5.05 o
   2   3  22      249.56      218.12      7.30 o
   3   3  22      183.31      208.57      7.25 o
   4   3  22      133.97      149.82      6.14 o
   5   3  22      114.76      117.08      5.69 o
   6   3  22       69.54       67.23      5.70 o
   7   3  22      193.00      168.15      7.07 o
   8   3  22       26.90       27.78      5.11 o
   9   3  22       23.91       21.80      5.13 o
  10   3  22        0.02        0.96      4.75 o
  11   3  22      131.71      114.50      7.54 o
  12   3  22       28.50        7.06      5.72 o
  13   3  22       47.81       42.29      9.25 o
  14   3  22      189.20      204.34     10.22 o
  15   3  22       25.10       27.60      8.09 o
  16   3  22       42.82       41.89      8.84 o
  17   3  22       15.94       14.37      8.30 o
  18   3  22       15.75       23.95     10.27 o
  19   3  22        4.21       -2.76     11.36 o
  20   3  22        2.10       12.61     11.98 o
  21   3  22       28.34       44.38     13.43 o
   0   4  22      168.49      172.27     12.28 o
   1   4  22        1.60       -2.28      4.51 o
   2   4  22       47.90       55.21      5.60 o
   3   4  22      255.24      273.41      9.61 o
   4   4  22       49.35       41.81      5.31 o
   5   4  22      111.10      118.77      6.52 o
   6   4  22       68.90       72.66      6.25 o
   7   4  22      122.84      127.49      7.14 o
   8   4  22       44.10       53.96      5.41 o
   9   4  22       43.29       35.29      5.36 o
  10   4  22      341.56      357.51     11.30 o
  11   4  22      146.90      175.14      9.19 o
  12   4  22        0.05       12.59      6.29 o
  13   4  22       11.80       15.53      6.44 o
  14   4  22       24.23       12.11      8.66 o
  15   4  22        0.31        4.78      6.96 o
  16   4  22       11.25       26.27      8.38 o
  17   4  22        0.44       -3.23     11.02 o
  18   4  22       19.21       32.90     10.56 o
  19   4  22       55.26       81.42     13.80 o
  20   4  22        2.14       22.73     12.60 o
   1   5  22        0.13       -2.33      4.88 o
   2   5  22       43.16       37.94      5.84 o
   3   5  22        6.16       -0.94      5.35 o
   4   5  22      316.03      304.26      9.69 o
   5   5  22       17.67       12.94      5.09 o
   6   5  22       54.06       58.45      5.87 o
   7   5  22       59.02       51.02      5.57 o
   8   5  22        6.48        4.14      5.71 o
   9   5  22       20.41       42.08      6.67 o
  10   5  22       14.85       11.43      6.29 o
  11   5  22        0.44       -2.61      6.10 o
  12   5  22        5.55        2.85      6.34 o
  13   5  22        2.10       13.18      7.15 o
  14   5  22       16.99       16.78      7.37 o
  15   5  22        1.30       -7.11      7.11 o
  16   5  22        0.56       -4.54      8.10 o
  17   5  22        0.09       -9.19      9.19 o
  18   5  22       24.10       15.30     10.08 o
   0   6  22       75.18       79.93     13.16 o
   1   6  22       29.33       15.23      7.58 o
   2   6  22       15.97       25.85      6.95 o
   3   6  22       22.73        7.98      8.96 o
   4   6  22        2.14       -0.63      5.08 o
   5   6  22       23.82       19.70      5.28 o
   6   6  22        0.03       -4.38      6.02 o
   7   6  22        0.61       17.89      6.61 o
   8   6  22       43.76       53.18      7.48 o
   9   6  22        0.22       -6.57      6.57 o
  10   6  22        3.25        3.92      7.83 o
  11   6  22        1.47       -4.03      6.75 o
  12   6  22        0.00        1.68      7.48 o
  13   6  22        7.12       -0.63      8.16 o
  14   6  22        0.01       -2.89      9.07 o
  15   6  22        1.44       -6.51      9.81 o
  16   6  22        3.16        0.29     10.72 o
  17   6  22        0.20       -5.11     11.00 o
   1   7  22        5.05       -4.92      7.24 o
   2   7  22        5.73        8.63      7.68 o
   3   7  22        3.72       -3.31      6.57 o
   4   7  22       40.77       43.71      8.92 o
   5   7  22       87.75       91.90     10.73 o
   6   7  22        6.25       -0.21      8.00 o
   7   7  22       29.04       11.55      8.66 o
   8   7  22       17.21        7.26      7.77 o
   9   7  22        2.69        0.91      7.64 o
  10   7  22        3.44        0.35      8.75 o
  11   7  22        1.29        5.02      9.87 o
  12   7  22       20.25       20.77     10.26 o
  13   7  22        0.05       17.08     10.30 o
  14   7  22        6.91       20.19     13.50 o
   0   8  22        1.78        0.35     15.54 o
   1   8  22       16.87       36.26     12.21 o
   2   8  22        0.30        8.61     11.34 o
   3   8  22       61.25       57.76     13.06 o
   4   8  22        2.90        1.95     14.68 o
   5   8  22        2.01      -10.73     10.73 o
   6   8  22        1.05        4.43     11.64 o
   7   8  22       24.73       29.44     12.32 o
   8   8  22       29.22       24.35     11.95 o
   9   8  22       11.26       12.75     12.03 o
  10   8  22       27.59       27.85     12.60 o
  11   8  22        9.67       22.60     12.48 o
   1   9  22       18.28        8.07     12.11 o
   2   9  22       41.10       43.23     13.60 o
   3   9  22        3.88        0.90     12.20 o
   4   9  22       53.65       37.56     13.38 o
   5   9  22       27.13       33.11     13.46 o
   6   9  22        9.35       25.27     13.06 o
   1   1  23      159.56      162.84      7.01 o
   2   1  23       98.03      103.16      5.77 o
   3   1  23        1.52       -1.55      4.07 o
   4   1  23      280.98      292.40      7.74 o
   5   1  23       30.26       33.95      4.54 o
   6   1  23        3.19        8.69      4.18 o
   7   1  23      136.70      149.60      6.16 o
   8   1  23      124.56      126.24      5.99 o
   9   1  23       26.35       31.40      4.46 o
  10   1  23       37.27       26.84      4.89 o
  11   1  23        3.76        1.81      4.29 o
  12   1  23        7.24        0.61      4.31 o
  13   1  23        5.24        5.58      5.23 o
  14   1  23       38.93       40.69      6.70 o
  15   1  23        5.98        2.06      6.79 o
  16   1  23        2.81        2.56      8.39 o
  17   1  23        3.66        8.60      8.91 o
  18   1  23        4.98       13.35      8.43 o
  19   1  23       62.33       53.65     11.18 o
  20   1  23        0.09       12.14     10.27 o
  21   1  23        6.52        9.61     10.23 o
   0   2  23      331.58      319.19     19.38 o
   1   2  23       31.74       31.92      4.70 o
   2   2  23      320.17      316.12      8.66 o
   3   2  23      149.67      143.13      6.45 o
   4   2  23      268.51      255.28      7.39 o
   5   2  23       77.22       70.44      5.06 o
   6   2  23      590.00      596.24     10.46 o
   7   2  23       14.36        8.66      5.71 o
   8   2  23        0.22       -0.98      3.93 o
   9   2  23        7.28       10.98      4.55 o
  10   2  23      160.46      151.50      6.80 o
  11   2  23        9.49       21.16      5.06 o
  12   2  23      352.84      340.35      9.53 o
  13   2  23      320.14      316.07     10.83 o
  14   2  23       12.93       15.73      7.09 o
  15   2  23       13.71       25.32      8.20 o
  16   2  23        0.70        8.30      7.54 o
  17   2  23        0.01       -0.99      9.57 o
  18   2  23        2.44       -4.57      9.14 o
  19   2  23        3.34       -3.22     11.19 o
  20   2  23        8.37       18.01     16.35 o
  21   2  23        1.56       12.08     12.36 o
   1   3  23        0.03       -4.07      4.07 o
   2   3  23      346.88      352.59      9.98 o
   3   3  23      109.20      117.15      6.19 o
   4   3  23      235.17      223.73      7.06 o
   5   3  23      104.53       86.33      5.48 o
   6   3  23        0.21       -0.83      4.62 o
   7   3  23      118.62      125.44      6.67 o
   8   3  23        3.62        1.99      4.73 o
   9   3  23      230.53      216.96      8.73 o
  10   3  23        6.81        7.10      4.96 o
  11   3  23       30.10       23.52      5.31 o
  12   3  23        4.51       10.47      6.02 o
  13   3  23       36.96       45.32      6.92 o
  14   3  23        0.26       12.52      6.98 o
  15   3  23       13.73        7.39      7.95 o
  16   3  23        7.32        5.47      8.28 o
  17   3  23        2.72       -6.74      7.99 o
  18   3  23       43.11       37.04     17.01 o
  19   3  23        4.56       12.53     11.38 o
  20   3  23       40.53       19.82     12.91 o
   0   4  23       39.92       31.67      7.46 o
   1   4  23       55.91       66.07      6.07 o
   2   4  23       34.30       31.59      5.41 o
   3   4  23       14.16       10.49      5.18 o
   4   4  23       18.77       21.33      5.01 o
   5   4  23        5.22        4.31      4.77 o
   6   4  23       11.26        4.31      4.89 o
   7   4  23        8.09        5.02      5.01 o
   8   4  23      308.03      291.61     10.23 o
   9   4  23      100.46      107.09      7.85 o
  10   4  23       20.57       25.66      6.43 o
  11   4  23       62.68       49.04      7.23 o
  12   4  23        4.26        7.70      6.24 o
  13   4  23       17.31        5.99      6.39 o
  14   4  23        5.64        2.81      6.86 o
  15   4  23        1.20       -7.53      7.53 o
  16   4  23       71.68       75.58     12.58 o
  17   4  23        1.28        3.93      9.87 o
  18   4  23       22.48       53.72     12.16 o
  19   4  23        3.54       11.13     11.80 o
   1   5  23       22.84       10.42      6.02 o
   2   5  23       71.96       63.68      7.14 o
   3   5  23        0.40       -5.20      5.20 o
   4   5  23       92.84       82.37      7.66 o
   5   5  23        1.27       -3.29      4.98 o
   6   5  23      114.88      118.42      7.42 o
   7   5  23       36.69       30.17      5.49 o
   8   5  23      160.69      167.41      9.70 o
   9   5  23      106.92      114.18      8.11 o
  10   5  23       65.19       89.12      8.82 o
  11   5  23       58.84       56.78      7.57 o
  12   5  23       92.85      107.12      8.47 o
  13   5  23        0.25        9.84      7.91 o
  14   5  23        2.66       -7.13      7.13 o
  15   5  23        0.63       10.17      8.20 o
  16   5  23       29.72       27.00     10.30 o
  17   5  23        0.54       -8.58      9.42 o
  18   5  23        0.00        8.00      9.77 o
   0   6  23       63.58       69.63     13.44 o
   1   6  23        4.43        6.36      8.76 o
   2   6  23       12.68        4.58      7.28 o
   3   6  23       22.14       24.68      6.14 o
   4   6  23       18.93       32.05      7.22 o
   5   6  23      150.39      152.50      9.28 o
   6   6  23       14.29        8.82      7.31 o
   7   6  23       48.42       41.26      7.72 o
   8   6  23      213.66      228.09     11.08 o
   9   6  23       46.12       41.02      7.87 o
  10   6  23       42.36       70.63     10.09 o
  11   6  23       26.61       20.28      7.87 o
  12   6  23       16.25       18.71      7.91 o
  13   6  23        6.85        6.04     11.17 o
  14   6  23       60.84       71.68     11.31 o
  15   6  23        1.89       12.60     11.25 o
  16   6  23        0.05      -12.77     14.98 o
   1   7  23       15.83       -2.03      8.19 o
   2   7  23       23.23       11.63      8.34 o
   3   7  23       10.53        6.31      6.80 o
   4   7  23        2.74       -6.03      7.93 o
   5   7  23       75.03       66.40     10.41 o
   6   7  23       65.38       80.20     10.50 o
   7   7  23        2.85       11.92      9.22 o
   8   7  23       22.04       21.73     11.59 o
   9   7  23        7.48       -2.01     11.09 o
  10   7  23        7.09       -7.33      9.47 o
  11   7  23        1.44        1.40     11.24 o
  12   7  23        7.18       12.34     10.63 o
  13   7  23       27.88        6.44     10.32 o
   0   8  23       31.20       51.46     17.61 o
   1   8  23        0.02       -1.84     11.51 o
   2   8  23       14.80       17.19     11.82 o
   3   8  23        0.64        4.42     11.13 o
   4   8  23       34.20       38.95     13.19 o
   5   8  23       18.00       10.80     11.63 o
   6   8  23        8.41        5.31     14.79 o
   7   8  23       99.95      112.25     14.98 o
   8   8  23       52.30       32.38     13.00 o
   9   8  23        0.05       -0.20     11.39 o
  10   8  23        0.51      -10.71     10.71 o
   1   9  23        2.53       -1.27     12.07 o
   2   9  23       35.51       31.04     21.24 o
   3   9  23        3.30        9.89     12.70 o
   0   0  24      206.87      220.86     15.64 o
   1   0  24      253.48      243.13     11.42 o
   2   0  24       19.51       29.68      7.23 o
   3   0  24      170.46      158.42      8.96 o
   4   0  24       22.50       29.49      9.58 o
   5   0  24      974.71      896.31     19.52 o
   6   0  24      961.93      883.71     19.63 o
   7   0  24       80.64       88.54      7.70 o
   8   0  24       27.57       16.38      6.14 o
   9   0  24       11.11        7.40      5.81 o
  10   0  24       32.26       32.32      6.42 o
  11   0  24      148.24      165.20     10.94 o
  12   0  24       14.21       14.25      7.63 o
  13   0  24      151.16      142.68     10.69 o
  14   0  24        0.00       -8.82     10.97 o
  15   0  24        0.03       20.70     12.08 o
  16   0  24        0.01        0.67      9.99 o
  17   0  24       26.27       18.38     11.31 o
  18   0  24       44.09       68.13     15.99 o
  19   0  24       72.68      140.37     18.87 o
  20   0  24       30.73       22.99     15.59 o
  21   0  24        2.19      -14.33     14.33 o
   1   1  24      613.73      621.28     12.02 o
   2   1  24      108.60      110.75      6.02 o
   3   1  24      338.41      347.02      8.88 o
   4   1  24       88.21      120.31      5.97 o
   5   1  24       39.02       21.90      4.52 o
   6   1  24       28.25       20.00      4.46 o
   7   1  24      188.88      156.37      6.33 o
   8   1  24      106.60      126.28      8.22 o
   9   1  24      260.70      275.54      9.35 o
  10   1  24       37.19       32.31      4.93 o
  11   1  24        0.66       -4.31      4.31 o
  12   1  24       22.10       16.01      5.83 o
  13   1  24      229.09      236.53     10.63 o
  14   1  24        0.08       -2.16      5.86 o
  15   1  24        3.54        5.34      7.69 o
  16   1  24       74.63       83.24     11.26 o
  17   1  24       91.86      112.79     12.14 o
  18   1  24       23.18       16.66     11.15 o
  19   1  24       44.72       51.96     12.87 o
  20   1  24        0.04       -4.03     11.67 o
   0   2  24      108.42      105.49      9.12 o
   1   2  24       10.56        6.61      4.60 o
   2   2  24        6.17       11.43      4.61 o
   3   2  24      143.22      141.85      6.74 o
   4   2  24       15.64       11.77      4.32 o
   5   2  24      107.44      110.89      6.71 o
   6   2  24        3.65        8.84      4.30 o
   7   2  24      330.68      367.63      8.71 o
   8   2  24       24.82       28.56      4.59 o
   9   2  24       95.54       97.84      6.26 o
  10   2  24       75.53       88.20      6.49 o
  11   2  24      327.52      361.59     10.27 o
  12   2  24        1.25       12.30      5.44 o
  13   2  24       13.94       10.45      7.00 o
  14   2  24        7.14        1.74      7.14 o
  15   2  24       24.62       14.63      8.16 o
  16   2  24       41.12       31.55     11.14 o
  17   2  24        0.43       -9.13      9.13 o
  18   2  24        0.01       -2.22     10.94 o
  19   2  24       20.14        6.81     12.32 o
  20   2  24        1.13       -2.47     11.43 o
   1   3  24       83.75       82.07      5.84 o
   2   3  24       25.59       43.80      5.26 o
   3   3  24       80.83       73.76      5.72 o
   4   3  24       31.33       23.62      4.64 o
   5   3  24      528.50      503.64      9.99 o
   6   3  24        0.39       -3.93      4.59 o
   7   3  24       13.65       10.05      4.86 o
   8   3  24       73.64       66.67      6.41 o
   9   3  24        4.94       -2.43      5.12 o
  10   3  24        7.04        4.44      5.42 o
  11   3  24       36.73       29.65      5.73 o
  12   3  24       64.86       79.42      7.82 o
  13   3  24      332.81      313.88     11.37 o
  14   3  24       25.13       30.64      7.61 o
  15   3  24       36.08       51.42      9.33 o
  16   3  24        1.50       -9.91      9.91 o
  17   3  24       14.01       23.61     10.38 o
  18   3  24        1.02        0.68     11.48 o
  19   3  24       16.10       15.55     11.89 o
   0   4  24        1.10        5.09      7.24 o
   1   4  24       10.31       11.86      5.23 o
   2   4  24      107.66      101.33      6.70 o
   3   4  24       23.75        9.43      6.43 o
   4   4  24        0.04       -0.27      4.75 o
   5   4  24        0.15        6.96      5.18 o
   6   4  24        8.00        2.57      5.09 o
   7   4  24        1.25       -4.97      4.97 o
   8   4  24        0.94        9.50      5.52 o
   9   4  24      109.08      117.63      7.30 o
  10   4  24       38.85       27.96      6.83 o
  11   4  24       42.95       53.66      7.40 o
  12   4  24       11.35       18.60      6.57 o
  13   4  24        5.45       -3.81      6.30 o
  14   4  24       78.87       64.64      8.60 o
  15   4  24       10.45       13.91      8.35 o
  16   4  24        3.12        9.33      9.44 o
  17   4  24       20.49       29.82     10.48 o
  18   4  24        2.55        3.77     19.93 o
   1   5  24        0.75        5.60      5.93 o
   2   5  24       66.58       66.05      7.37 o
   3   5  24        2.23       -5.02      5.75 o
   4   5  24      101.17      120.92      7.45 o
   5   5  24       11.08       14.74      5.47 o
   6   5  24       41.77       39.40      5.99 o
   7   5  24        0.75        0.28      5.17 o
   8   5  24        0.59        0.07      4.81 o
   9   5  24       22.65       21.71      8.79 o
  10   5  24        0.24       13.79      6.64 o
  11   5  24        0.46        1.55      6.56 o
  12   5  24       50.12       68.05      8.20 o
  13   5  24        1.26       10.00      7.06 o
  14   5  24       20.09       -9.45      9.45 o
  15   5  24        1.13        1.13      9.46 o
  16   5  24       11.74       17.56     12.06 o
  17   5  24        4.68       15.45     10.30 o
   0   6  24       18.16       14.19     10.97 o
   1   6  24       17.05        5.18     11.35 o
   2   6  24        8.47       16.87      7.95 o
   3   6  24        5.36       -1.54      6.13 o
   4   6  24       96.77       93.69      7.56 o
   5   6  24        7.16       23.85      5.82 o
   6   6  24        0.36       10.04      9.42 o
   7   6  24        3.81        8.68      7.70 o
   8   6  24        4.07        8.80      7.51 o
   9   6  24        8.28        0.69      7.31 o
  10   6  24        0.55        0.30      7.56 o
  11   6  24        8.14       -0.82      8.06 o
  12   6  24        3.59        6.20      8.43 o
  13   6  24        2.05       -0.55      9.20 o
  14   6  24       12.17       11.54     13.10 o
  15   6  24       11.45        7.13     11.35 o
   1   7  24       14.79       15.18      8.55 o
   2   7  24        4.18        3.14      8.41 o
   3   7  24        6.31       -3.11      6.06 o
   4   7  24       16.32       18.23     10.27 o
   5   7  24       25.06       27.44     11.80 o
   6   7  24        6.92       20.65     16.58 o
   7   7  24        7.60        2.26     11.31 o
   8   7  24       17.87       16.03     12.31 o
   9   7  24        6.55       -6.27     12.26 o
  10   7  24        0.79       -7.83     10.98 o
  11   7  24        5.65       -1.32      9.84 o
  12   7  24        0.12       -5.22     10.37 o
   0   8  24        4.24        4.72     15.54 o
   1   8  24       17.78        9.65     11.79 o
   2   8  24       11.82       -3.73     11.23 o
   3   8  24       20.97       18.09     12.55 o
   4   8  24        6.01       13.75     11.90 o
   5   8  24       15.41       17.11     12.32 o
   6   8  24       32.74       43.24     17.04 o
   7   8  24       16.10       38.98     13.70 o
   8   8  24        2.46       -0.88     11.59 o
   9   8  24        0.67      -12.05     12.05 o
   1   1  25       63.25       88.46      6.12 o
   2   1  25       10.03        8.11      4.63 o
   3   1  25       42.20       57.26      5.43 o
   4   1  25      233.26      224.89      7.30 o
   5   1  25      481.68      487.71      9.87 o
   6   1  25       50.09       40.34      4.92 o
   7   1  25       15.29       12.88      4.39 o
   8   1  25        3.46       -0.73      4.08 o
   9   1  25       13.47        7.99      4.75 o
  10   1  25       11.53        8.36      4.71 o
  11   1  25        0.74       -4.60      4.60 o
  12   1  25       31.13       47.33      6.82 o
  13   1  25       17.71       19.00      6.32 o
  14   1  25       59.32       56.12      8.08 o
  15   1  25        0.24       -7.70      7.70 o
  16   1  25        7.21       -8.69      8.69 o
  17   1  25        5.95        9.03     10.88 o
  18   1  25        4.88       21.44     11.63 o
  19   1  25        7.91        8.33     11.89 o
  20   1  25        1.18        8.49     11.92 o
   0   2  25      318.08      290.22     16.13 o
   1   2  25       44.56       46.57      5.89 o
   2   2  25       36.53       40.34      5.38 o
   3   2  25        7.91       15.54      4.76 o
   4   2  25      223.05      230.26      7.53 o
   5   2  25        2.70       18.25      4.89 o
   6   2  25      100.39       83.53      5.62 o
   7   2  25       83.65       91.88      5.61 o
   8   2  25        3.97        1.18      4.59 o
   9   2  25        3.27        0.23      4.60 o
  10   2  25        5.66       -0.26      4.95 o
  11   2  25      176.43      193.13      8.30 o
  12   2  25       26.29       25.64      5.86 o
  13   2  25       21.55       30.52      8.12 o
  14   2  25        0.50       -3.80      6.81 o
  15   2  25       10.44       11.55      8.28 o
  16   2  25        9.35        9.89      9.68 o
  17   2  25        0.03        6.27     11.25 o
  18   2  25        2.89      -10.78     10.78 o
  19   2  25        1.07       -9.64     11.28 o
   1   3  25       76.68      124.31      6.70 o
   2   3  25      290.56      275.48      8.52 o
   3   3  25       95.07       88.07      6.19 o
   4   3  25      127.35      126.28      6.48 o
   5   3  25      101.44      128.72      6.32 o
   6   3  25       17.55       22.04      5.38 o
   7   3  25       22.91       19.33      5.30 o
   8   3  25        0.01       -2.61      5.21 o
   9   3  25       39.03       37.37      6.11 o
  10   3  25        0.47       -3.58      5.32 o
  11   3  25       55.25       40.33      6.46 o
  12   3  25       75.54       93.84      8.00 o
  13   3  25        4.29       17.98      7.59 o
  14   3  25        5.08        6.10      7.41 o
  15   3  25       45.52       34.12      9.29 o
  16   3  25        6.65       -4.56      9.42 o
  17   3  25       26.06       46.61     17.10 o
  18   3  25        1.16      -12.49     12.49 o
  19   3  25       16.99       32.41     13.31 o
   0   4  25      379.03      383.97     19.38 o
   1   4  25       19.20       27.26      5.63 o
   2   4  25       11.73        7.15      5.63 o
   3   4  25       50.31       61.37      6.64 o
   4   4  25        9.91        7.18      5.06 o
   5   4  25        4.61       -1.95      5.06 o
   6   4  25        0.02       -3.12      5.03 o
   7   4  25      108.47      124.62      7.67 o
   8   4  25      187.60      202.55      8.93 o
   9   4  25        0.84        1.70      5.62 o
  10   4  25       72.53       92.08      7.46 o
  11   4  25       30.35       51.41      8.13 o
  12   4  25       14.01       11.49      6.73 o
  13   4  25       18.28        8.56      7.03 o
  14   4  25        1.36       -7.83      9.08 o
  15   4  25       12.68        4.38     12.56 o
  16   4  25        8.97       23.65     10.55 o
  17   4  25        6.00       18.41     10.69 o
  18   4  25       24.65       -9.79     22.10 o
   1   5  25      132.89      151.52     10.26 o
   2   5  25        0.55        2.17      6.50 o
   3   5  25      139.49      149.34      9.23 o
   4   5  25       92.80       95.03      7.19 o
   5   5  25      109.64      133.69      8.96 o
   6   5  25       27.70       33.65      6.15 o
   7   5  25        6.20       10.29      5.62 o
   8   5  25       63.65       68.55      6.43 o
   9   5  25       89.82      115.59      9.36 o
  10   5  25      100.71      114.52      9.59 o
  11   5  25        1.82       -2.31      7.68 o
  12   5  25        9.05       15.97     11.63 o
  13   5  25       44.50       41.71      8.82 o
  14   5  25       22.19       18.45      9.28 o
  15   5  25       62.31       77.94     11.91 o
  16   5  25        6.23       -5.84      9.67 o
   0   6  25       67.99       48.66     12.96 o
   1   6  25       14.06       14.04     10.70 o
   2   6  25        0.00       -0.02      8.09 o
   3   6  25       38.00       40.33      7.44 o
   4   6  25       28.00       34.59      6.63 o
   5   6  25        0.57        7.91      5.75 o
   6   6  25       10.54       14.70      5.58 o
   7   6  25      107.02      124.64     10.75 o
   8   6  25      133.37      142.48     13.59 o
   9   6  25        1.62        8.93      8.03 o
  10   6  25       10.68        4.84      8.63 o
  11   6  25        2.25        7.79      8.87 o
  12   6  25       74.70       90.71     11.77 o
  13   6  25        0.00       -3.90     11.26 o
  14   6  25       38.60       60.88     13.04 o
   1   7  25        1.49        8.69     11.15 o
   2   7  25        4.50       -5.48      7.23 o
   3   7  25       10.58       17.83      9.80 o
   4   7  25       16.44       29.65      6.69 o
   5   7  25        0.96       -9.55     10.34 o
   6   7  25       42.97       36.77     13.16 o
   7   7  25       84.79       59.63     14.13 o
   8   7  25        9.38       10.56     12.42 o
   9   7  25        7.47       -9.90     10.83 o
  10   7  25        5.81       -0.63     11.89 o
  11   7  25        0.23       -5.81     14.51 o
   0   8  25        8.37       21.41     17.61 o
   1   8  25        5.33       21.00      8.13 o
   2   8  25        1.23      -11.39     11.39 o
   3   8  25        0.84      -19.51     19.51 o
   4   8  25       12.65       21.12     20.84 o
   5   8  25        1.79       10.90     12.12 o
   6   8  25        5.50        8.16     12.32 o
   7   8  25        6.64       -6.35     11.52 o
   0   0  26      189.86      203.04     15.71 o
   1   0  26       65.41       68.19     12.11 o
   2   0  26       94.40       89.62      9.02 o
   3   0  26        5.93        7.84      6.25 o
   4   0  26      489.24      494.60     14.31 o
   5   0  26        3.27        5.31      6.03 o
   6   0  26       80.48       65.26      7.51 o
   7   0  26        0.80        1.13      5.86 o
   8   0  26        4.83       -5.81      5.81 o
   9   0  26       44.70       27.09      7.31 o
  10   0  26        9.06        4.78      7.52 o
  11   0  26       10.36        9.98      7.97 o
  12   0  26       25.92       37.93      8.90 o
  13   0  26        3.39       -4.40      9.00 o
  14   0  26       36.88       39.51     14.05 o
  15   0  26        4.28        4.59     12.87 o
  16   0  26        2.67        4.03     17.85 o
  17   0  26       15.42       -6.56     17.96 o
  18   0  26       32.38       51.46     23.60 o
  19   0  26        4.26       30.97     22.10 o
   1   1  26      105.49      129.26      7.35 o
   2   1  26      109.64      110.27      6.44 o
   3   1  26       48.53       31.05      4.94 o
   4   1  26        4.25       11.18      4.52 o
   5   1  26        3.56       14.10      4.56 o
   6   1  26        0.13        4.67      4.34 o
   7   1  26      176.72      148.82      7.57 o
   8   1  26       18.81       13.59      5.57 o
   9   1  26       59.41       64.72      5.92 o
  10   1  26       39.92       43.79      5.65 o
  11   1  26        2.93       -5.25      5.25 o
  12   1  26      114.78      123.14      8.23 o
  13   1  26       36.39       51.76      7.08 o
  14   1  26        5.94       11.93      7.44 o
  15   1  26        3.62        3.19     10.30 o
  16   1  26        8.63      -10.67     12.41 o
  17   1  26        2.44        5.64     13.92 o
  18   1  26       13.72       16.58     12.44 o
  19   1  26       20.60       35.51     13.50 o
   0   2  26      304.90      292.98     13.07 o
   1   2  26        4.07       10.37      4.92 o
   2   2  26       13.75       11.17      4.96 o
   3   2  26        0.78        6.20      4.84 o
   4   2  26      820.61      848.89     13.24 o
   5   2  26        5.28       12.38      4.66 o
   6   2  26       27.59       28.25      4.90 o
   7   2  26       42.29       40.24      5.43 o
   8   2  26        0.44       -2.01      4.65 o
   9   2  26        0.76       -4.60      4.60 o
  10   2  26       42.92       40.31      6.06 o
  11   2  26        0.01        0.82      5.38 o
  12   2  26       13.49       17.40      6.38 o
  13   2  26        5.24        8.08      7.97 o
  14   2  26       56.21       44.61      8.88 o
  15   2  26       11.74       19.21      9.78 o
  16   2  26        0.62       -8.87     10.95 o
  17   2  26       23.68       25.53     12.35 o
  18   2  26       23.80       27.13     13.56 o
  19   2  26        0.00        6.27     11.81 o
   1   3  26       20.35       32.53      5.15 o
   2   3  26       28.81       38.35      5.57 o
   3   3  26       16.41       15.89      5.10 o
   4   3  26        5.15       -0.30      4.42 o
   5   3  26       65.83       82.85      5.91 o
   6   3  26       37.88       38.37      5.94 o
   7   3  26       48.77       38.89      6.17 o
   8   3  26        3.17        7.74      5.88 o
   9   3  26       69.84       80.35      7.29 o
  10   3  26       23.73       13.57      6.86 o
  11   3  26        0.10       -2.50      5.77 o
  12   3  26       99.08      119.17      9.51 o
  13   3  26        2.50        9.27      8.36 o
  14   3  26        7.45        8.96      8.52 o
  15   3  26        0.03       -9.28      9.28 o
  16   3  26       62.65       55.99     11.63 o
  17   3  26        0.25       11.87     12.35 o
  18   3  26        7.58       -9.05     15.80 o
   0   4  26      131.44      129.07     10.75 o
   1   4  26       57.61       36.51      6.47 o
   2   4  26       66.86       57.55      8.21 o
   3   4  26        5.90        1.46      5.49 o
   4   4  26        1.05       -2.93      5.20 o
   5   4  26       18.13       21.28      5.93 o
   6   4  26        9.92       15.35      5.91 o
   7   4  26       13.94       20.97      6.05 o
   8   4  26        1.88        6.40      5.74 o
   9   4  26       24.80       29.01      7.40 o
  10   4  26        1.05        4.97      5.78 o
  11   4  26       19.76       15.74      7.38 o
  12   4  26        4.73        0.59      7.18 o
  13   4  26       30.03       22.05      8.79 o
  14   4  26       91.36       77.92     10.39 o
  15   4  26        0.36       -4.47     10.35 o
  16   4  26       51.54       56.34     11.60 o
  17   4  26        3.79       16.83     11.07 o
   1   5  26        0.63       -6.60      6.60 o
   2   5  26        2.72        0.70      6.88 o
   3   5  26        0.03        1.20      8.15 o
   4   5  26        4.40       10.39      5.88 o
   5   5  26       10.83       15.60      5.95 o
   6   5  26       10.24       14.77      6.02 o
   7   5  26       61.04       83.16      7.22 o
   8   5  26        1.20        7.74      5.60 o
   9   5  26        6.95       26.64      8.61 o
  10   5  26        2.55        0.15      7.92 o
  11   5  26       36.89       42.10      9.64 o
  12   5  26        9.95       15.73      8.91 o
  13   5  26        3.71       -0.76      8.99 o
  14   5  26       10.72      -10.87     11.17 o
  15   5  26        2.90       10.95     11.25 o
   0   6  26       12.37      -11.59     11.59 o
   1   6  26        8.09       15.62      8.62 o
   2   6  26        4.40        6.66      8.79 o
   3   6  26        4.01        8.37      6.85 o
   4   6  26       36.47       26.35      8.98 o
   5   6  26       18.36       24.68      6.41 o
   6   6  26        0.29       -2.60      6.16 o
   7   6  26        9.29        3.24      9.37 o
   8   6  26        6.59       14.00      9.69 o
   9   6  26       10.59        7.86      9.37 o
  10   6  26        0.07       -7.17      8.95 o
  11   6  26        0.38        5.67     10.05 o
  12   6  26        0.83        9.79     13.14 o
  13   6  26        2.69        2.92     11.17 o
   1   7  26       17.31       23.89     12.29 o
   2   7  26       14.88       20.52      8.41 o
   3   7  26        0.47       -4.61      7.03 o
   4   7  26        5.65       14.22      7.50 o
   5   7  26        0.53        5.60     11.80 o
   6   7  26        0.37       35.77     12.95 o
   7   7  26        5.81       26.15     12.93 o
   8   7  26        1.11      -13.55     16.18 o
   9   7  26       18.37       13.22     22.16 o
  10   7  26        0.19        9.54     12.37 o
   0   8  26      196.18      225.42     27.86 o
   1   8  26        7.16        9.52      8.26 o
   2   8  26       36.96       42.69      7.11 o
   3   8  26        8.02       19.09     18.13 o
   4   8  26        0.37        0.40     12.43 o
   1   1  27      199.27      215.97      8.45 o
   2   1  27        2.74       -1.28      4.68 o
   3   1  27        0.05       -4.33      4.33 o
   4   1  27       20.33       14.81      4.81 o
   5   1  27      139.99      141.90      6.68 o
   6   1  27       42.65       35.09      5.13 o
   7   1  27        2.29       -1.52      4.27 o
   8   1  27       22.19       15.38      5.09 o
   9   1  27       30.76       23.24      5.33 o
  10   1  27       17.98        9.20      5.48 o
  11   1  27        0.01        1.67      5.88 o
  12   1  27        0.93       10.26      6.51 o
  13   1  27       19.06       14.40      6.56 o
  14   1  27        0.08       -8.26      8.26 o
  15   1  27        0.73      -11.83     11.83 o
  16   1  27       24.76       27.29     14.65 o
  17   1  27        4.52       18.54     14.40 o
  18   1  27        0.89       18.53     14.61 o
   0   2  27      153.13      149.35     10.88 o
   1   2  27       89.85      111.82      6.83 o
   2   2  27       27.28       15.38      5.23 o
   3   2  27       14.81       16.99      4.87 o
   4   2  27        2.45       14.25      5.03 o
   5   2  27       66.67       59.15      5.56 o
   6   2  27       46.50       46.64      5.35 o
   7   2  27        0.29       -2.95      4.81 o
   8   2  27        2.93        8.41      5.05 o
   9   2  27       10.32        6.79      5.34 o
  10   2  27       25.76       23.20      5.86 o
  11   2  27        7.37        6.03      6.09 o
  12   2  27       11.65       16.90      6.70 o
  13   2  27        6.81       20.20      8.53 o
  14   2  27       31.37       30.42      9.69 o
  15   2  27       66.65       70.29     13.08 o
  16   2  27       13.28       23.82     15.03 o
  17   2  27        9.20       -4.85     21.59 o
  18   2  27       29.38       56.20     14.03 o
   1   3  27      146.70      165.65      7.38 o
   2   3  27      140.48      149.66      7.99 o
   3   3  27       23.49       24.58      5.40 o
   4   3  27        8.30        4.76      5.58 o
   5   3  27       38.53       53.77      5.60 o
   6   3  27        0.50       -3.82      5.12 o
   7   3  27       46.11       30.75      6.19 o
   8   3  27        7.08        8.72      6.00 o
   9   3  27       33.32       22.97      6.34 o
  10   3  27       43.55       33.63      6.57 o
  11   3  27        7.04        9.74      6.22 o
  12   3  27        0.71       -1.57      7.74 o
  13   3  27       40.29       22.79      9.60 o
  14   3  27       29.13       37.54     10.25 o
  15   3  27       39.71       30.16     11.89 o
  16   3  27        2.33       13.91     10.79 o
  17   3  27       34.30       37.79     13.77 o
   0   4  27        5.91        1.66      7.72 o
   1   4  27       16.87       29.23      6.44 o
   2   4  27        4.56       -3.50      5.88 o
   3   4  27        3.27        7.04      5.35 o
   4   4  27       16.45       13.81      6.18 o
   5   4  27        0.27       -5.65      5.65 o
   6   4  27       33.82       27.63      6.92 o
   7   4  27       19.34       17.87      6.37 o
   8   4  27       39.10       44.40      6.91 o
   9   4  27       30.56       36.94      6.84 o
  10   4  27       37.59       41.94      8.64 o
  11   4  27       70.96       48.83      9.20 o
  12   4  27        5.44       -1.25     12.28 o
  13   4  27        1.87        4.47      9.85 o
  14   4  27        0.77        4.54      9.53 o
  15   4  27        2.13       11.82     14.12 o
  16   4  27        0.14        1.98     10.34 o
   1   5  27        1.37       10.58      7.43 o
   2   5  27       11.03        0.87      7.48 o
   3   5  27       77.62       74.75      7.97 o
   4   5  27       17.53       12.74      6.32 o
   5   5  27      218.70      249.33     10.22 o
   6   5  27       18.38       20.08      6.48 o
   7   5  27       12.26       13.35      6.30 o
   8   5  27        2.18       -5.01      6.02 o
   9   5  27       91.81       90.17     10.59 o
  10   5  27       14.48       29.91      9.35 o
  11   5  27        3.02       10.61      9.29 o
  12   5  27        6.12        5.02      9.13 o
  13   5  27       87.29       76.22     12.26 o
  14   5  27       21.68       10.54     12.07 o
   0   6  27       61.83       64.70     19.92 o
   1   6  27        5.04        9.54     12.30 o
   2   6  27        8.95        2.56      9.84 o
   3   6  27        9.57        6.97     11.33 o
   4   6  27       31.96       26.70      8.68 o
   5   6  27        0.01        9.31      7.43 o
   6   6  27       27.17       22.46      7.12 o
   7   6  27       96.49      105.34     16.66 o
   8   6  27        1.37       -9.44      9.44 o
   9   6  27       22.83       38.08     11.92 o
  10   6  27        9.43       21.71     10.37 o
  11   6  27      100.61      125.76     13.41 o
  12   6  27       10.67       20.51     10.65 o
   1   7  27       19.36       31.66     16.92 o
   2   7  27        7.98        5.55      8.22 o
   3   7  27       50.88       67.69     14.05 o
   4   7  27        1.91       -7.62     10.51 o
   5   7  27       20.74       35.11     13.25 o
   6   7  27       48.43       39.47     14.13 o
   7   7  27        5.35       18.26     13.13 o
   8   7  27        0.10       12.53     12.74 o
   0   0  28       71.95       60.88     12.37 o
   1   0  28       55.66       54.89      8.65 o
   2   0  28       24.85       22.03      7.05 o
   3   0  28        5.35        3.75      6.36 o
   4   0  28       63.71       65.02      7.91 o
   5   0  28        5.10       -3.79      6.50 o
   6   0  28        6.74       11.41      6.73 o
   7   0  28       19.75       22.39      7.17 o
   8   0  28       31.39       34.76      7.56 o
   9   0  28       18.73       18.29      8.46 o
  10   0  28       12.32       -7.24      7.73 o
  11   0  28      351.53      427.20     17.27 o
  12   0  28      100.53      108.84     13.04 o
  13   0  28        4.16        2.33     23.77 o
  14   0  28       33.04       33.17     13.28 o
  15   0  28        8.37       10.59     19.92 o
  16   0  28        5.95       -9.79     19.34 o
  17   0  28        0.45       -2.42     17.50 o
   1   1  28      325.87      365.09     10.02 o
   2   1  28        6.30       10.69      5.08 o
   3   1  28        5.42        7.57      4.69 o
   4   1  28      104.31      103.21      6.37 o
   5   1  28       22.50       24.42      5.04 o
   6   1  28       33.70       39.08      5.22 o
   7   1  28       14.82        3.81      4.62 o
   8   1  28       15.79        0.21      5.10 o
   9   1  28       62.08       87.03      6.72 o
  10   1  28       24.77       11.98      6.06 o
  11   1  28       55.79       48.30      8.42 o
  12   1  28       12.89        8.54      6.60 o
  13   1  28       37.41       50.94      8.66 o
  14   1  28       21.16       26.14     11.20 o
  15   1  28        1.34      -12.00     12.00 o
  16   1  28        1.82       14.39     21.87 o
  17   1  28       47.17       57.93     22.34 o
   0   2  28      291.62      307.81     12.65 o
   1   2  28       25.49       26.13      5.56 o
   2   2  28        0.61       -2.10      5.08 o
   3   2  28       88.73       96.66      6.34 o
   4   2  28       75.88       88.42      6.19 o
   5   2  28       89.17       92.91      6.21 o
   6   2  28       39.40       43.69      5.91 o
   7   2  28        0.49        3.29      5.02 o
   8   2  28       37.53       39.79      5.86 o
   9   2  28       11.03       10.71      5.79 o
  10   2  28        0.39       -0.29      5.60 o
  11   2  28       23.06       15.64      6.58 o
  12   2  28       21.37       10.11      7.09 o
  13   2  28        5.21       -7.66     10.20 o
  14   2  28        8.37        2.50      9.39 o
  15   2  28       46.49       73.12     19.23 o
  16   2  28        1.86       -5.37     13.92 o
  17   2  28       49.93       99.28     46.80 o
   1   3  28        6.82       16.61      5.19 o
   2   3  28       51.63       71.18      6.40 o
   3   3  28      131.47      143.64      7.57 o
   4   3  28        6.76        3.23      4.77 o
   5   3  28       53.65       46.91      6.07 o
   6   3  28       31.15       25.59      6.37 o
   7   3  28        1.35       -7.91      7.91 o
   8   3  28       51.64       40.70      6.86 o
   9   3  28        0.52        2.31      6.29 o
  10   3  28        1.40       -2.88      5.84 o
  11   3  28        0.71       -6.15      6.15 o
  12   3  28        0.13        0.34      8.89 o
  13   3  28       22.25       27.28      9.95 o
  14   3  28       41.48       42.74     10.57 o
  15   3  28       41.21       35.85     15.70 o
  16   3  28       40.72       53.18     16.60 o
   0   4  28      106.35      132.45     13.32 o
   1   4  28        2.21       -3.28      6.06 o
   2   4  28       61.35       64.75      7.55 o
   3   4  28       15.77       15.42      6.23 o
   4   4  28        4.46       -4.64      7.01 o
   5   4  28        0.19        1.80      5.94 o
   6   4  28        0.10       -5.33      5.95 o
   7   4  28       37.44       32.62      6.80 o
   8   4  28        0.23       -6.03      6.03 o
   9   4  28        7.88       11.60      7.18 o
  10   4  28       26.84       33.91      7.20 o
  11   4  28        2.43       14.29      8.54 o
  12   4  28       19.38       20.27     10.01 o
  13   4  28       84.89       72.84     11.74 o
  14   4  28       45.92       42.32     14.01 o
  15   4  28       73.87       57.64     13.61 o
   1   5  28        7.57       -1.44      8.04 o
   2   5  28        1.05        8.15      7.95 o
   3   5  28       13.38       15.36      7.12 o
   4   5  28        6.94        4.35      6.92 o
   5   5  28       21.75       42.63      7.75 o
   6   5  28        9.49       18.27      7.08 o
   7   5  28       66.42       83.69      8.37 o
   8   5  28       27.09       30.83      8.05 o
   9   5  28       38.01       35.49     10.06 o
  10   5  28       24.32       39.10      9.72 o
  11   5  28       20.31       43.17     10.26 o
  12   5  28        0.36       10.32     11.12 o
  13   5  28       28.67       41.30     17.59 o
   0   6  28       52.01       49.51     19.00 o
   1   6  28        6.87        7.20     11.56 o
   2   6  28        1.43       -3.34      8.11 o
   3   6  28        7.48        0.01      8.59 o
   4   6  28        3.92        9.90      8.46 o
   5   6  28        0.89        1.76      7.99 o
   6   6  28        1.42        2.47      7.41 o
   7   6  28       28.05       35.83     11.61 o
   8   6  28        0.76       16.74     10.95 o
   9   6  28        0.21        6.32     10.97 o
  10   6  28        0.04        5.43     11.22 o
   1   7  28        0.42       -4.42     11.86 o
   2   7  28        7.34       -3.08      9.67 o
   3   7  28        5.74       -6.31      7.77 o
   4   7  28        4.88       11.59      7.09 o
   5   7  28        0.23      -11.19     11.19 o
   6   7  28        2.09        2.56     13.41 o
   1   1  29        7.94       14.57      5.46 o
   2   1  29      272.30      289.52      9.30 o
   3   1  29        1.73        0.93      4.78 o
   4   1  29        1.89       -3.13      5.01 o
   5   1  29        6.57        3.60      4.84 o
   6   1  29        3.16       -4.65      4.65 o
   7   1  29        5.35       -4.94      4.94 o
   8   1  29       23.33       15.52      5.51 o
   9   1  29        5.59        9.62      5.99 o
  10   1  29       15.10        9.26      6.69 o
  11   1  29        0.03       -8.27      8.27 o
  12   1  29       25.79        6.61      7.81 o
  13   1  29        8.52        3.03      7.97 o
  14   1  29        2.86        3.69     13.54 o
  15   1  29       21.69       28.91     14.92 o
  16   1  29       45.88       48.79     16.30 o
   0   2  29        1.01        3.95      6.80 o
   1   2  29        9.59       -1.67      5.21 o
   2   2  29       38.68       43.12      6.04 o
   3   2  29        0.33        5.47      4.91 o
   4   2  29      118.51      128.60      7.01 o
   5   2  29       11.42       10.37      4.98 o
   6   2  29       41.19       37.25      6.01 o
   7   2  29        8.98        8.79      5.41 o
   8   2  29        1.57       -2.25      5.66 o
   9   2  29        0.21       -5.67      5.67 o
  10   2  29        3.64        4.40      6.42 o
  11   2  29        0.31       -6.24      6.97 o
  12   2  29        0.91       -3.64      7.47 o
  13   2  29        2.89       -9.59     12.10 o
  14   2  29       11.45       19.35     10.75 o
  15   2  29        0.44       32.04     16.16 o
  16   2  29        8.28        6.25     15.09 o
   1   3  29        4.88       14.95      5.35 o
   2   3  29       19.94       33.23      5.68 o
   3   3  29        4.15        3.35      5.07 o
   4   3  29       92.36       90.49      7.09 o
   5   3  29        5.26       12.60      5.95 o
   6   3  29        0.28        1.45      6.14 o
   7   3  29        0.01       -5.94      5.94 o
   8   3  29        0.03       -5.81      5.81 o
   9   3  29       30.57       38.34      7.55 o
  10   3  29        3.00        7.33      6.78 o
  11   3  29        4.87        3.55      7.46 o
  12   3  29       10.23       14.28      9.80 o
  13   3  29       11.69       -8.97      9.48 o
  14   3  29       55.89       40.92     12.35 o
  15   3  29       48.98       65.81     13.80 o
   0   4  29       82.12       85.13     12.37 o
   1   4  29       11.32       10.16      6.69 o
   2   4  29       58.99       63.67      7.86 o
   3   4  29        3.32        5.24      6.17 o
   4   4  29        0.65       -6.14      6.14 o
   5   4  29       22.62        4.18      6.56 o
   6   4  29        0.32       -0.63      6.28 o
   7   4  29       19.33       26.70      7.40 o
   8   4  29      149.20      164.18     10.05 o
   9   4  29        0.94       -6.66      6.66 o
  10   4  29      130.44      150.17      9.81 o
  11   4  29        2.98        1.75      8.57 o
  12   4  29        5.22        3.15      9.87 o
  13   4  29        7.23       16.62     10.43 o
  14   4  29        5.56        9.93     12.01 o
   1   5  29        0.70       -8.40      8.48 o
   2   5  29       17.41       11.14      8.88 o
   3   5  29       10.56       -2.04      7.26 o
   4   5  29       12.75       23.01      8.11 o
   5   5  29        8.56       19.82      7.84 o
   6   5  29      143.31      164.97     10.09 o
   7   5  29        6.41       13.57      7.67 o
   8   5  29        5.50       23.69      7.42 o
   9   5  29        1.02        3.08     11.96 o
  10   5  29       54.03       88.47     12.15 o
  11   5  29        3.03       21.00     10.57 o
  12   5  29       47.10       47.38     11.64 o
   0   6  29       67.15       80.48     20.84 o
   1   6  29        8.71      -12.99     14.45 o
   2   6  29        1.09        5.40      9.05 o
   3   6  29       14.94       -1.33      8.46 o
   4   6  29       36.43       41.96     12.66 o
   5   6  29        5.82       -0.69      8.40 o
   6   6  29       42.55       46.97     12.35 o
   7   6  29        0.06        5.50     13.17 o
   8   6  29       11.56       16.71     11.94 o
   9   6  29        4.24        2.93     11.36 o
   1   7  29        0.21       -2.49     10.90 o
   2   7  29        2.98       -7.42      7.42 o
   3   7  29        0.90       -7.90      8.11 o
   0   0  30       96.20       95.45     15.72 o
   1   0  30       95.23      104.67     10.79 o
   2   0  30       15.52       24.23      7.73 o
   3   0  30      124.42      124.77      9.83 o
   4   0  30       23.71       19.75      7.65 o
   5   0  30       75.77       75.67      9.00 o
   6   0  30       52.63       38.39      8.15 o
   7   0  30      114.47      128.56     10.65 o
   8   0  30        0.01        0.56      8.42 o
   9   0  30       42.60       29.08     11.36 o
  10   0  30       83.02       67.53     12.31 o
  11   0  30      202.98      254.22     16.94 o
  12   0  30        1.29        8.97     12.57 o
  13   0  30        7.13       -4.23     12.45 o
  14   0  30        5.72       11.48     12.60 o
  15   0  30        1.14       -7.25     17.50 o
   1   1  30       84.06       77.60      6.70 o
   2   1  30       98.86      123.99      7.06 o
   3   1  30        5.22       11.86      5.16 o
   4   1  30        0.00       -1.01      4.88 o
   5   1  30       10.81        6.45      5.12 o
   6   1  30        0.39       -2.46      5.24 o
   7   1  30       17.10        2.61      5.43 o
   8   1  30        1.67       -5.39      5.39 o
   9   1  30        9.23       -0.96      5.93 o
  10   1  30        6.78        3.20      7.47 o
  11   1  30        3.14       -5.71      7.64 o
  12   1  30       46.34       48.76      9.10 o
  13   1  30       18.35       13.35      9.31 o
  14   1  30        0.48        7.19     10.96 o
  15   1  30        1.71      -10.20     13.80 o
   0   2  30       35.32       25.70      7.91 o
   1   2  30       33.95       33.04      5.97 o
   2   2  30       18.24       21.98      5.73 o
   3   2  30        0.29       -0.13      5.12 o
   4   2  30       22.20       26.70      5.89 o
   5   2  30       60.74       70.03      6.81 o
   6   2  30        7.21        7.81      5.63 o
   7   2  30       78.50       63.05      6.86 o
   8   2  30       13.02       10.26      6.15 o
   9   2  30        3.13       -3.34      6.17 o
  10   2  30       19.49       15.26      7.71 o
  11   2  30       42.05       47.03      8.61 o
  12   2  30        0.26       -0.37      7.70 o
  13   2  30       24.12       37.39     10.83 o
  14   2  30       13.89       25.87     11.98 o
  15   2  30        3.42       16.96     15.80 o
   1   3  30       12.16        3.95      5.24 o
   2   3  30       92.70      117.63      7.78 o
   3   3  30      188.61      167.59      8.12 o
   4   3  30       23.02       34.28      6.33 o
   5   3  30      103.51      125.89      9.01 o
   6   3  30        4.49       -0.82      6.44 o
   7   3  30       33.05       32.27      7.01 o
   8   3  30        2.62       -6.60      6.60 o
   9   3  30        0.12       -6.65      6.65 o
  10   3  30        1.05        1.57     11.19 o
  11   3  30       16.23       22.09      7.99 o
  12   3  30        1.83       -8.11      9.22 o
  13   3  30       19.47        4.78     10.21 o
  14   3  30        2.56        1.07     10.18 o
   0   4  30        3.40       -0.99     10.02 o
   1   4  30        0.06       -4.17      7.10 o
   2   4  30        4.14        7.93      7.42 o
   3   4  30        0.55       -4.37      6.47 o
   4   4  30        3.33       -6.70      6.70 o
   5   4  30       11.82       14.21      7.33 o
   6   4  30      126.53      141.13      9.85 o
   7   4  30       13.92       26.82      7.63 o
   8   4  30       13.27       22.91      7.79 o
   9   4  30       18.98        0.97      7.19 o
  10   4  30       65.20       86.71      8.98 o
  11   4  30        0.16        2.51     14.84 o
  12   4  30        5.74       13.57     10.15 o
   1   5  30        0.57       -6.39     11.11 o
   2   5  30        3.66       -9.06      9.06 o
   3   5  30        3.49       -3.14      7.86 o
   4   5  30        0.58       -4.69      8.05 o
   5   5  30        9.98       24.26      8.70 o
   6   5  30       29.88       40.93      8.76 o
   7   5  30        5.10       14.81      7.86 o
   8   5  30        4.54       16.42      7.46 o
   9   5  30        6.39       20.42     10.76 o
  10   5  30        2.43        9.86     10.33 o
   0   6  30       20.03       27.63     18.42 o
   1   6  30        9.69       14.54     12.76 o
   2   6  30        0.71        1.17      9.13 o
   3   6  30        7.20       -8.25      8.25 o
   4   6  30        6.94        8.67      8.89 o
   5   6  30        0.00        0.61      8.58 o
   6   6  30       24.49       33.27      8.49 o
   7   6  30        3.47        9.29     13.39 o
   1   1  31        1.29       14.46      5.79 o
   2   1  31      137.39      142.13      7.49 o
   3   1  31       25.56       26.33      5.73 o
   4   1  31       40.21       26.49      5.69 o
   5   1  31        8.56       -5.23      5.25 o
   6   1  31        0.22       -5.32      5.69 o
   7   1  31        7.30       12.61      6.07 o
   8   1  31        1.40        0.36      6.59 o
   9   1  31        0.24        5.02      7.78 o
  10   1  31       14.30       16.04      8.17 o
  11   1  31        0.03       -7.12      7.43 o
  12   1  31        6.88       14.81      8.17 o
  13   1  31        0.00       -0.20      9.04 o
  14   1  31        0.01       19.33     11.63 o
   0   2  31       34.11       30.30      8.44 o
   1   2  31       11.31       19.29      5.58 o
   2   2  31       17.10       12.13      5.53 o
   3   2  31       44.46       60.33      6.40 o
   4   2  31       90.49      103.13      7.61 o
   5   2  31        8.66        5.66      5.94 o
   6   2  31       84.54       89.43      7.55 o
   7   2  31       11.27        5.77      6.72 o
   8   2  31        5.69        1.78      6.83 o
   9   2  31        2.32       -4.44      7.59 o
  10   2  31        3.22       -9.21      9.21 o
  11   2  31        0.01        1.04      7.81 o
  12   2  31        9.85        1.90      8.06 o
  13   2  31        0.62        1.38      9.81 o
  14   2  31        0.10      -19.92     19.92 o
   1   3  31       10.96       18.48      5.79 o
   2   3  31       16.06       18.63      5.82 o
   3   3  31        1.79       -3.56      5.78 o
   4   3  31       14.82       15.00      7.06 o
   5   3  31        0.01       -6.08      7.00 o
   6   3  31       63.47       58.40      8.61 o
   7   3  31       26.33       27.52      7.74 o
   8   3  31        6.19        1.48      7.07 o
   9   3  31       25.26       29.08      7.88 o
  10   3  31        6.33        1.96     11.63 o
  11   3  31       10.23       -1.21      7.85 o
  12   3  31        0.46       11.44     10.07 o
   0   4  31        8.70       -0.48     12.03 o
   1   4  31       14.35       12.30     10.43 o
   2   4  31        2.19        0.61      7.93 o
   3   4  31       56.80       58.34      8.50 o
   4   4  31        8.24       -4.69      7.06 o
   5   4  31        0.02       -2.96      7.18 o
   6   4  31        0.09        5.57      7.42 o
   7   4  31       16.52       27.76      8.02 o
   8   4  31        0.04       -7.51      7.51 o
   9   4  31        1.84       -7.47      7.47 o
  10   4  31        5.77        8.06      8.08 o
  11   4  31       11.58       -2.29      9.99 o
   1   5  31        1.52       -8.50     11.03 o
   2   5  31       32.34       36.57     11.00 o
   3   5  31        0.03       -8.75      8.75 o
   4   5  31       25.90       26.04      9.10 o
   5   5  31       30.29       30.67      9.12 o
   6   5  31        6.76        0.44      9.14 o
   7   5  31       13.76       31.08      8.34 o
   8   5  31        0.15       -0.88      7.33 o
   0   6  31       90.67      119.97     24.18 o
   1   6  31       29.18       28.53     10.69 o
   2   6  31        5.90        4.08      9.34 o
   3   6  31       10.43        6.43      9.39 o
   4   6  31       11.63        9.33     18.88 o
   0   0  32       22.83       60.19     14.90 o
   1   0  32       70.52      102.02      9.98 o
   2   0  32       30.39       35.85      8.83 o
   3   0  32      303.96      356.78     14.92 o
   4   0  32        2.89        2.14      7.94 o
   5   0  32        5.33        6.36      7.73 o
   6   0  32        6.68      -10.95     10.95 o
   7   0  32        3.94        5.95     12.93 o
   8   0  32       45.21       58.37     12.35 o
   9   0  32       63.47       66.44     12.68 o
  10   0  32       21.73       30.65     11.70 o
  11   0  32        0.01      -31.72     31.72 o
  12   0  32       29.92       55.63     14.33 o
  13   0  32       16.39       19.91     14.22 o
   1   1  32        6.23        7.09      6.02 o
   2   1  32       82.16      100.42      7.73 o
   3   1  32        0.01        1.95      5.43 o
   4   1  32        0.05       -3.44      5.35 o
   5   1  32        4.60       -4.30      5.75 o
   6   1  32       68.57       79.13      7.78 o
   7   1  32       21.90       39.47      8.06 o
   8   1  32       48.28       53.39      8.49 o
   9   1  32        7.40       -1.77     10.44 o
  10   1  32        0.31       -4.62      7.91 o
  11   1  32        0.35       -7.53      7.53 o
  12   1  32        0.31       10.95      9.26 o
  13   1  32       31.37       45.13     10.82 o
   0   2  32       35.53       43.10      9.31 o
   1   2  32        0.03       -4.38      5.35 o
   2   2  32        3.59        3.65      5.64 o
   3   2  32       13.79       14.45      6.45 o
   4   2  32        5.08       13.91      6.34 o
   5   2  32        5.70        0.98      6.44 o
   6   2  32       16.02       25.67      7.25 o
   7   2  32       12.27        7.26      7.33 o
   8   2  32        1.61       -7.63      7.79 o
   9   2  32        3.66        4.44      8.10 o
  10   2  32        1.19       -2.11      7.85 o
  11   2  32        0.76        0.41      7.89 o
  12   2  32        7.42       -2.74      8.54 o
   1   3  32        0.98       -5.52      6.08 o
   2   3  32       20.57       16.68      7.22 o
   3   3  32       12.56       17.50      7.17 o
   4   3  32        5.06        5.70      8.09 o
   5   3  32       24.63       15.23      7.85 o
   6   3  32       49.57       62.44      8.75 o
   7   3  32       14.22       15.16      7.74 o
   8   3  32        1.29       -1.82      7.48 o
   9   3  32        4.07        1.93      7.95 o
  10   3  32        1.69        4.64      7.91 o
  11   3  32        1.42       -6.97      8.26 o
   0   4  32       17.46        5.76     17.85 o
   1   4  32        8.67        5.49     10.57 o
   2   4  32        3.79        7.78      9.14 o
   3   4  32       12.29        2.80      8.16 o
   4   4  32        0.69       -1.19      7.53 o
   5   4  32       42.06       34.57      9.02 o
   6   4  32        0.62       12.55      8.63 o
   7   4  32        0.14       -7.76      7.76 o
   8   4  32        0.01        2.73      8.29 o
   9   4  32        0.00       -0.74      7.90 o
   1   5  32        2.43      -12.11     12.11 o
   2   5  32        3.76        0.15      9.43 o
   3   5  32        1.52       -5.66      9.53 o
   4   5  32        0.21        1.86      9.69 o
   5   5  32        2.03        8.60      9.56 o
   6   5  32        1.37       -8.43      8.43 o
   1   1  33       10.81       12.93      5.92 o
   2   1  33       33.13       38.24      6.60 o
   3   1  33        0.66       -5.43      5.43 o
   4   1  33        2.03        1.19      6.39 o
   5   1  33       11.91        9.88      6.96 o
   6   1  33        0.05       11.87      7.61 o
   7   1  33        2.20       -1.00      7.40 o
   8   1  33        0.22        1.58      7.94 o
   9   1  33        9.84       15.63      8.72 o
  10   1  33       10.12        1.29      8.17 o
  11   1  33        8.22       13.77      8.58 o
   0   2  33       14.79        9.86      8.45 o
   1   2  33        6.48        6.72      5.62 o
   2   2  33       31.56       24.40      6.25 o
   3   2  33        3.90        4.30      6.85 o
   4   2  33       23.14       25.59      7.23 o
   5   2  33        0.00       -3.94      7.15 o
   6   2  33       13.95       13.55      7.84 o
   7   2  33        8.97        5.16      8.31 o
   8   2  33        3.95        0.79      8.12 o
   9   2  33        0.16       -7.90      7.90 o
  10   2  33        0.32       -1.37      7.96 o
  11   2  33        6.67        0.78     11.50 o
   1   3  33        1.72        3.27      8.13 o
   2   3  33       30.96       23.82      8.08 o
   3   3  33        0.50        4.40      9.70 o
   4   3  33        6.34       13.62      8.47 o
   5   3  33        2.13       -1.42      7.99 o
   6   3  33       16.78        8.36     11.51 o
   7   3  33       12.95       28.22      8.88 o
   8   3  33        1.85       -3.19      7.97 o
   9   3  33        0.01        0.55      8.17 o
   0   4  33        7.38       -1.50     17.73 o
   1   4  33        3.49      -11.04     16.26 o
   2   4  33        0.05        1.11      9.67 o
   3   4  33        2.38        1.74      9.10 o
   4   4  33        4.45       11.41      8.31 o
   5   4  33        2.27        5.70      8.27 o
   6   4  33        0.66       -2.04      8.03 o
   7   4  33        0.36        1.15      8.21 o
   1   5  33        3.60        7.99      9.89 o
   0   0  34      225.84      293.37     33.24 o
   1   0  34      113.22      146.32     12.15 o
   2   0  34       85.86       96.39     11.14 o
   3   0  34       38.09       41.81     10.32 o
   4   0  34        0.25       -8.58      8.58 o
   5   0  34       23.42       24.55     11.46 o
   6   0  34        8.53       16.29     11.73 o
   7   0  34       16.93       -3.74     10.82 o
   8   0  34       51.23       47.73     19.55 o
   9   0  34       11.72        8.13     11.42 o
  10   0  34        0.39       -1.50     13.23 o
   1   1  34       36.78       54.83      7.13 o
   2   1  34       24.78       23.51      6.96 o
   3   1  34       26.97       19.79      7.87 o
   4   1  34       49.19       53.49      8.48 o
   5   1  34        7.52       17.15      7.37 o
   6   1  34       10.60        7.56      7.81 o
   7   1  34       23.61       42.92      8.69 o
   8   1  34       17.84       23.88      8.94 o
   9   1  34       53.63       68.21     10.33 o
   0   2  34        0.13       -9.87      9.87 o
   1   2  34        0.03       -6.00      6.00 o
   2   2  34        1.59        1.86      6.76 o
   3   2  34        2.01       -6.25      7.60 o
   4   2  34        0.00       -4.61      7.22 o
   5   2  34        2.04        2.75      7.93 o
   6   2  34        5.50       -3.21      7.72 o
   7   2  34       16.15       17.84      8.84 o
   8   2  34       13.10       19.80      8.94 o
   9   2  34        0.04       -7.93      7.93 o
   1   3  34       10.45       -1.42      7.54 o
   2   3  34        7.16        1.52      8.19 o
   3   3  34        3.09       -1.01     11.92 o
   4   3  34       26.47       22.16      8.98 o
   5   3  34       35.52       48.41      9.64 o
   6   3  34        2.60       12.07      8.21 o
   7   3  34        1.81      -10.89     10.89 o
   0   4  34       17.03       20.26     19.92 o
   1   4  34        7.18       -8.35     12.39 o
   2   4  34       14.29       19.71      9.75 o
   3   4  34       13.30        6.93      9.49 o
   1   1  35       83.22       76.31      8.67 o
   2   1  35       18.10       20.25      8.55 o
   3   1  35        2.16       -7.91      7.91 o
   4   1  35        2.31        9.40      8.12 o
   5   1  35       14.71       13.73      8.09 o
   6   1  35        0.91        0.11      9.04 o
   7   1  35        1.33       -5.94      8.30 o
   0   2  35        0.13       -3.74     10.98 o
   1   2  35        0.27       -3.78      6.99 o
   2   2  35        3.30        2.51      7.23 o
   3   2  35        8.04       -2.75      7.68 o
   4   2  35       28.41       17.66     15.25 o
   5   2  35       20.71       21.75      8.95 o
   6   2  35       26.52       13.45      8.73 o
   1   3  35        2.61        4.10      8.57 o
   2   3  35       21.25       20.27      8.95 o
   3   3  35       23.66       15.00      8.98 o
   0   0  36      277.55      297.36     24.28 o
   1   0  36       23.02       22.99     10.44 o
   2   0  36       23.29       37.49     12.86 o
   3   0  36        8.16       20.80     12.23 o
   4   0  36       22.24       67.48     13.77 o
   1   1  36       35.17       55.91      9.02 o
   2   1  36        0.05        3.95      7.64 o
   3   1  36        2.37       -7.40      7.84 o
   4   1  36        1.28       -7.77      7.77 o
   0   2  36        2.17       -3.15      9.45 o
   1   2  36        1.71       -9.63      9.63 o
 
